# Supplementary material for: 4,4′-[8b,8c-Bis(ethoxycarbonyl)-4,8-dioxo-2,3,5,6-tetra­hydro-1H,4H-2,3a,4a,6,7a,8a-hexa­azacyclo­penta­[def]fluorene-2,6-diyl]dipyridinium bis­(tetra­fluorido­borate)
Source: Acta Crystallogr Sect E Struct Rep Online. 2008 Aug 6;64(Pt 9):o1689. doi: 10.1107/S1600536808023635 (PMC2960665; doi:10.1107/S1600536808023635)
Supplement: Supplementary file 1 [file e-64-o1689-sup1.cif]

##############################################################################
###                                                                        ###
###        Electronic paper (Acta Crystallographica Section E)             ###
###                                                                        ###
##############################################################################
#                                                                            #
# This CIF contains the data in a paper accepted for publication in Acta     #
# Crystallographica Section E. It conforms to the requirements of Notes      #
# for Authors for Section E, and has been peer reviewed under the auspices   #
# of the IUCr Commission on Journals.                                        #
#                                                                            #
# Full details of the Crystallographic Information File format               #
# are given in the paper "The Crystallographic Information File (CIF):       #
# a New Standard Archive File for Crystallography" by S. R. Hall, F. H.      #
# Allen and I. D. Brown [Acta Cryst. (1991), A47, 655-685].                  #
#                                                                            #
# The current version of the core CIF dictionary is obtainable from          #
# ftp://ftp.iucr.org/pub/cif_core.dic. The current version number is 2.4.    #
#                                                                            #
# Software is freely available for graphical display of the structure(s) in  #
# this CIF.  For information consult the CIF home page http://www.iucr.org/  #
# cif/home.html                                                              #
#                                                                            #
# This file may be used for bona fide research purposes within the           #
# scientific community so long as proper attribution is given to the journal # 
# article from which it was obtained.                                        #
#                                                                            #
##############################################################################
                                             
data_I
_audit_creation_method     SHELXL-97
_chemical_name_systematic
;
4,4'-[8b,8c-bis(ethoxycarbonyl)-4,8-dioxo-2,3,5,6-tetrahydro-
1H,4H-2,3a,4a,6,7a,8a-hexaazacyclopenta[<i>def</i>]fluorene-
2,6-diyl]dipyridinium bis(tetrafluoridoborate)
;
_chemical_name_common     ?
_chemical_formula_moiety     'C26 H32 N8 O6 2+, 2(B F4 -)'
_chemical_formula_sum     'C26 H32 B2 F8 N8 O6'
_chemical_formula_iupac     'C26 H32 N8 O6 2+, 2B F4 -'
_chemical_formula_weight     726.22
_chemical_melting_point     ?
_symmetry_cell_setting     monoclinic
_symmetry_space_group_name_H-M     'P 21/n'
_symmetry_space_group_name_Hall     '-P 2yn'
loop_
    _symmetry_equiv_pos_as_xyz
    'x, y, z'
    '-x+1/2, y+1/2, -z+1/2'
    '-x, -y, -z'
    'x-1/2, -y-1/2, z-1/2'
_cell_length_a     17.9399(17)
_cell_length_b     7.9673(8)
_cell_length_c     22.580(2)
_cell_angle_alpha     90.00
_cell_angle_beta     93.089(2)
_cell_angle_gamma     90.00
_cell_volume     3222.7(5)
_cell_formula_units_Z     4
_cell_measurement_reflns_used     3447
_cell_measurement_theta_min     2.71
_cell_measurement_theta_max     21.92
_cell_measurement_temperature     298(2)
_exptl_crystal_description     block
_exptl_crystal_colour     yellow
_exptl_crystal_size_max     0.36
_exptl_crystal_size_mid     0.30
_exptl_crystal_size_min     0.26
_exptl_crystal_density_diffrn     1.497
_exptl_crystal_density_meas     ?
_exptl_crystal_density_method     'not measured'
_exptl_crystal_F_000     1496
_exptl_absorpt_coefficient_mu     0.136
_exptl_absorpt_correction_type     none
_exptl_absorpt_process_details     ?
_exptl_absorpt_correction_T_min     ?
_exptl_absorpt_correction_T_max     ?
_exptl_special_details
;
;
_diffrn_ambient_temperature     298(2)
_diffrn_radiation_type     MoK\a
_diffrn_radiation_wavelength     0.71073
_diffrn_radiation_source     'fine-focus sealed tube'
_diffrn_radiation_monochromator     graphite
_diffrn_measurement_device_type     'Bruker SMART CCD area-detector'
_diffrn_measurement_method     'phi and omega scans'
_diffrn_detector_area_resol_mean     ?
_diffrn_reflns_number     17389
_diffrn_reflns_av_R_equivalents     0.0792
_diffrn_reflns_av_sigmaI/netI     0.0659
_diffrn_reflns_theta_min     1.49
_diffrn_reflns_theta_max     25.00
_diffrn_reflns_theta_full     25.00
_diffrn_measured_fraction_theta_max     0.996
_diffrn_measured_fraction_theta_full     0.996
_diffrn_reflns_limit_h_min     -20
_diffrn_reflns_limit_h_max     21
_diffrn_reflns_limit_k_min     -9
_diffrn_reflns_limit_k_max     9
_diffrn_reflns_limit_l_min     -26
_diffrn_reflns_limit_l_max     25
_diffrn_standards_number     ?
_diffrn_standards_interval_count     ?
_diffrn_standards_interval_time     ?
_diffrn_standards_decay_%     ?
_refine_special_details
;
Refinement of <i>F</i>^2^ against ALL reflections. The weighted <i>R</i>-factor
<i>wR</i> and goodness of fit <i>S</i> are based on <i>F</i>^2^, conventional
<i>R</i>-factors <i>R</i> are based on <i>F</i>, with <i>F</i> set to zero for
negative <i>F</i>^2^. The threshold expression of <i>F</i>^2^ >
\s(<i>F</i>^2^) is used only for calculating <i>R</i>-factors(gt) <i>etc</i>.
and is not relevant to the choice of reflections for refinement.
<i>R</i>-factors based on <i>F</i>^2^ are statistically about twice as large
as those based on <i>F</i>, and <i>R</i>- factors based on ALL data will be
even larger.
;
_reflns_number_total     5673
_reflns_number_gt     3356
_reflns_threshold_expression     >2sigma(I)
_refine_ls_structure_factor_coef     Fsqd
_refine_ls_matrix_type     full
_refine_ls_R_factor_all     0.1042
_refine_ls_R_factor_gt     0.0664
_refine_ls_wR_factor_gt     0.1735
_refine_ls_wR_factor_ref     0.1978
_refine_ls_goodness_of_fit_ref     0.956
_refine_ls_restrained_S_all     1.019
_refine_ls_number_reflns     5673
_refine_ls_number_parameters     556
_refine_ls_number_restraints     45
_refine_ls_hydrogen_treatment     constr
_refine_ls_weighting_scheme     calc
_refine_ls_weighting_details
                  'calc w=1/[\s^2^(Fo^2^)+(0.118P)^2^] where P=(Fo^2^+2Fc^2^)/3'
_atom_sites_solution_hydrogens     geom
_atom_sites_solution_primary     direct
_atom_sites_solution_secondary     difmap
_refine_ls_shift/su_max     0.000
_refine_ls_shift/su_mean     0.000
_refine_diff_density_max     0.394
_refine_diff_density_min     -0.208
_refine_ls_extinction_method     none
_refine_ls_extinction_coef     ?
loop_
    _atom_type_symbol
    _atom_type_description
    _atom_type_scat_dispersion_real
    _atom_type_scat_dispersion_imag
    _atom_type_scat_source
    'C' 'C' 0.0033 0.0016
                         'International Tables Vol C Tables 4.2.6.8 and 6.1.1.4'
    'H' 'H' 0.0000 0.0000
                         'International Tables Vol C Tables 4.2.6.8 and 6.1.1.4'
    'N' 'N' 0.0061 0.0033
                         'International Tables Vol C Tables 4.2.6.8 and 6.1.1.4'
    'O' 'O' 0.0106 0.0060
                         'International Tables Vol C Tables 4.2.6.8 and 6.1.1.4'
    'B' 'B' 0.0013 0.0007
                         'International Tables Vol C Tables 4.2.6.8 and 6.1.1.4'
    'F' 'F' 0.0171 0.0103
                         'International Tables Vol C Tables 4.2.6.8 and 6.1.1.4'
_computing_data_collection     'SMART (Bruker, 2001)'
_computing_cell_refinement     'SAINT (Bruker, 2001)'
_computing_data_reduction     'SAINT (Bruker, 2001)'
_computing_structure_solution     'SHELXS97 (Sheldrick, 2008)'
_computing_structure_refinement     'SHELXL97 (Sheldrick, 2008)'
_computing_molecular_graphics     'SHELXTL (Sheldrick, 2008)'
_computing_publication_material     'SHELXTL (Sheldrick, 2008)'
loop_
    _atom_site_type_symbol
    _atom_site_label
    _atom_site_fract_x
    _atom_site_fract_y
    _atom_site_fract_z
    _atom_site_U_iso_or_equiv
    _atom_site_adp_type
    _atom_site_calc_flag
    _atom_site_refinement_flags
    _atom_site_occupancy
    _atom_site_disorder_assembly
    _atom_site_disorder_group
    C C1 0.5001(2) 0.2921(4) 1.03044(15) 0.0681(9) Uani d . 1 . .
    H H1 0.4825 0.3271 1.0664 0.082 Uiso calc R 1 . .
    C C2 0.57382(18) 0.3098(4) 1.01969(14) 0.0614(8) Uani d . 1 . .
    H H2 0.6062 0.3596 1.0480 0.074 Uiso calc R 1 . .
    C C3 0.60061(16) 0.2541(4) 0.96692(13) 0.0525(7) Uani d . 1 . .
    C C4 0.54954(19) 0.1868(5) 0.92583(15) 0.0774(11) Uani d . 1 . .
    H H4 0.5653 0.1498 0.8895 0.093 Uiso calc R 1 . .
    C C5 0.4769(2) 0.1739(6) 0.93781(16) 0.0849(12) Uani d . 1 . .
    H H5 0.4430 0.1288 0.9095 0.102 Uiso calc R 1 . .
    C C6 0.68192(16) 0.2666(5) 0.95544(13) 0.0603(8) Uani d . 1 . .
    H H6A 0.7019 0.3691 0.9732 0.072 Uiso calc R 1 . .
    H H6B 0.7082 0.1728 0.9744 0.072 Uiso calc R 1 . .
    C C7 0.67801(16) 0.4271(4) 0.86354(13) 0.0609(9) Uani d . 1 A .
    H H7A 0.6740 0.4110 0.8209 0.073 Uiso calc R 1 . .
    H H7B 0.6299 0.4657 0.8758 0.073 Uiso calc R 1 . .
    C C8 0.77071(17) 0.2133(4) 0.87916(14) 0.0607(8) Uani d . 1 A .
    H H8A 0.7714 0.1844 0.8375 0.073 Uiso calc R 1 . .
    H H8B 0.7835 0.1132 0.9020 0.073 Uiso calc R 1 . .
    C C9 0.86504(15) 0.3565(4) 0.94858(13) 0.0533(8) Uani d . 1 A .
    C C10 0.72970(16) 0.6712(4) 0.92212(12) 0.0544(8) Uani d . 1 A .
    C C11 0.81079(15) 0.5083(4) 0.86883(12) 0.0522(8) Uani d . 1 A .
    C C12 0.8258(2) 0.5248(5) 0.80193(15) 0.0698(10) Uani d . 1 . .
    O O4 0.8874(7) 0.4592(18) 0.7910(3) 0.084(3) Uani d PD 0.372(12) A 1
    C C13 0.9117(10) 0.4813(18) 0.7335(5) 0.102(5) Uani d PD 0.372(12) A 1
    H H13A 0.9653 0.4988 0.7352 0.122 Uiso calc PR 0.372(12) A 1
    H H13B 0.8879 0.5794 0.7154 0.122 Uiso calc PR 0.372(12) A 1
    C C14 0.8922(18) 0.329(2) 0.6973(6) 0.172(13) Uani d PD 0.372(12) A 1
    H H14A 0.8924 0.2319 0.7226 0.258 Uiso calc PR 0.372(12) A 1
    H H14B 0.9283 0.3136 0.6678 0.258 Uiso calc PR 0.372(12) A 1
    H H14C 0.8435 0.3424 0.6781 0.258 Uiso calc PR 0.372(12) A 1
    C C13' 0.8736(5) 0.3895(17) 0.7186(3) 0.119(4) Uani d PD 0.628(12) A 2
    H H13C 0.8497 0.4859 0.6994 0.143 Uiso calc PR 0.628(12) A 2
    H H13D 0.8545 0.2888 0.6989 0.143 Uiso calc PR 0.628(12) A 2
    C C14' 0.9554(5) 0.3997(17) 0.7141(4) 0.135(5) Uani d PD 0.628(12) A 2
    H H14D 0.9719 0.5121 0.7228 0.203 Uiso calc PR 0.628(12) A 2
    H H14E 0.9680 0.3701 0.6747 0.203 Uiso calc PR 0.628(12) A 2
    H H14F 0.9795 0.3235 0.7420 0.203 Uiso calc PR 0.628(12) A 2
    O O4' 0.8572(4) 0.3859(10) 0.7797(2) 0.0828(19) Uani d PD 0.628(12) A 2
    C C15 0.85621(15) 0.6300(4) 0.91047(12) 0.0524(7) Uani d . 1 . .
    C C16 0.9183(2) 0.7291(5) 0.88022(16) 0.0695(9) Uani d . 1 A .
    C C17 0.9536(4) 0.9832(7) 0.8373(3) 0.150(2) Uani d . 1 A .
    H H17A 0.9780 0.9152 0.8084 0.180 Uiso calc R 1 . .
    H H17B 0.9277 1.0744 0.8164 0.180 Uiso calc R 1 . .
    C C18 1.0099(4) 1.0520(9) 0.8811(4) 0.213(4) Uani d . 1 . .
    H H18A 1.0478 0.9691 0.8899 0.320 Uiso calc R 1 . .
    H H18B 0.9862 1.0811 0.9168 0.320 Uiso calc R 1 . .
    H H18C 1.0324 1.1502 0.8651 0.320 Uiso calc R 1 . .
    C C19 0.91213(16) 0.5955(5) 1.01245(13) 0.0619(9) Uani d . 1 . .
    H H19A 0.9270 0.5080 1.0406 0.074 Uiso calc R 1 A .
    H H19B 0.9550 0.6675 1.0077 0.074 Uiso calc R 1 . .
    C C20 0.82271(18) 0.8131(4) 0.99351(13) 0.0599(8) Uani d . 1 . .
    H H20A 0.8600 0.8985 0.9873 0.072 Uiso calc R 1 A .
    H H20B 0.7798 0.8680 1.0093 0.072 Uiso calc R 1 . .
    C C21 0.79600(17) 0.5878(5) 1.06348(12) 0.0634(9) Uani d . 1 . .
    H H21A 0.7865 0.4890 1.0392 0.076 Uiso calc R 1 A .
    H H21B 0.7496 0.6499 1.0651 0.076 Uiso calc R 1 . .
    C C22 0.82226(16) 0.5353(4) 1.12506(13) 0.0562(8) Uani d . 1 A .
    C C23 0.8290(2) 0.6502(5) 1.17015(14) 0.0771(10) Uani d . 1 . .
    H H23 0.8202 0.7633 1.1623 0.092 Uiso calc R 1 A .
    C C24 0.8490(2) 0.5984(6) 1.22743(16) 0.0879(12) Uani d . 1 A .
    H H24 0.8535 0.6752 1.2584 0.105 Uiso calc R 1 . .
    C C25 0.8385(2) 0.3710(5) 1.13763(16) 0.0801(10) Uani d . 1 . .
    H H25 0.8359 0.2917 1.1073 0.096 Uiso calc R 1 A .
    C C26 0.8587(2) 0.3221(6) 1.19426(19) 0.0905(12) Uani d . 1 A .
    H H26 0.8702 0.2106 1.2028 0.109 Uiso calc R 1 . .
    F F1 0.4030(7) 0.5250(14) 0.7710(4) 0.224(8) Uani d PD 0.585(14) B 1
    F F2 0.4475(4) 0.2852(6) 0.8070(3) 0.107(3) Uani d PD 0.585(14) B 1
    F F3 0.3902(5) 0.4596(10) 0.8656(3) 0.159(4) Uani d PD 0.585(14) B 1
    F F4 0.5018(5) 0.5213(11) 0.8372(6) 0.181(5) Uani d PD 0.585(14) B 1
    F F1' 0.4694(10) 0.5329(16) 0.8592(5) 0.179(7) Uani d PD 0.415(14) B 2
    F F2' 0.4928(11) 0.334(2) 0.7966(5) 0.222(10) Uani d PD 0.415(14) B 2
    F F3' 0.4150(6) 0.5340(13) 0.7668(4) 0.106(4) Uani d PD 0.415(14) B 2
    F F4' 0.3802(7) 0.348(3) 0.8322(9) 0.250(12) Uani d PD 0.415(14) B 2
    F F5 0.2541(3) 0.9974(8) 0.8457(3) 0.112(2) Uani d PD 0.592(9) C 1
    F F6 0.2869(4) 0.8083(8) 0.9145(3) 0.130(3) Uani d PD 0.592(9) C 1
    F F7 0.3729(2) 0.9319(5) 0.86238(15) 0.0743(16) Uani d PD 0.592(9) C 1
    F F8 0.3161(5) 1.0776(12) 0.9308(4) 0.168(5) Uani d PD 0.592(9) C 1
    F F5' 0.3113(7) 0.7954(11) 0.8864(7) 0.236(10) Uani d PD 0.408(9) C 2
    F F6' 0.3243(5) 1.0241(10) 0.9440(2) 0.068(2) Uani d PD 0.408(9) C 2
    F F7' 0.3375(9) 1.047(3) 0.8487(3) 0.399(19) Uani d PD 0.408(9) C 2
    F F8' 0.2252(4) 0.9914(10) 0.8809(5) 0.122(4) Uani d PD 0.408(9) C 2
    B B1 0.4375(3) 0.4445(7) 0.8168(2) 0.114(2) Uani d D 1 . .
    B B2 0.3046(2) 0.9579(6) 0.88888(19) 0.0864(14) Uani d D 1 . .
    N N1 0.45360(15) 0.2244(4) 0.98903(13) 0.0729(8) Uani d . 1 . .
    H H1A 0.4072 0.2135 0.9960 0.088 Uiso calc R 1 . .
    N N2 0.69559(13) 0.2664(3) 0.89217(10) 0.0581(7) Uani d . 1 . .
    N N3 0.82774(12) 0.3438(3) 0.89293(10) 0.0527(6) Uani d . 1 . .
    N N4 0.73395(12) 0.5557(3) 0.87778(10) 0.0534(6) Uani d . 1 . .
    N N5 0.89045(13) 0.5179(3) 0.95504(10) 0.0543(7) Uani d . 1 A .
    N N6 0.79994(13) 0.7353(3) 0.93560(10) 0.0531(6) Uani d . 1 A .
    N N7 0.85262(13) 0.6938(3) 1.03643(10) 0.0577(7) Uani d . 1 A .
    N N8 0.86144(19) 0.4371(5) 1.23672(13) 0.0894(10) Uani d . 1 . .
    H H8 0.8720 0.4045 1.2725 0.107 Uiso calc R 1 A .
    O O1 0.87551(12) 0.2428(3) 0.98316(10) 0.0709(7) Uani d . 1 . .
    O O2 0.67268(12) 0.7166(3) 0.94438(9) 0.0708(7) Uani d . 1 . .
    O O3 0.8013(2) 0.6342(5) 0.77298(12) 0.1221(12) Uani d . 1 A .
    O O5 0.97363(18) 0.6629(4) 0.86828(18) 0.1354(14) Uani d . 1 . .
    O O6 0.89909(15) 0.8793(4) 0.86841(14) 0.1023(9) Uani d . 1 . .
loop_
    _atom_site_aniso_label
    _atom_site_aniso_U_11
    _atom_site_aniso_U_22
    _atom_site_aniso_U_33
    _atom_site_aniso_U_12
    _atom_site_aniso_U_13
    _atom_site_aniso_U_23
    C1 0.073(2) 0.074(2) 0.059(2) 0.0090(18) 0.0190(18) -0.0043(17)
    C2 0.0612(19) 0.071(2) 0.0521(18) 0.0020(16) 0.0021(15) -0.0069(16)
    C3 0.0543(17) 0.061(2) 0.0429(16) -0.0001(14) 0.0046(13) 0.0026(14)
    C4 0.066(2) 0.116(3) 0.0503(19) -0.024(2) 0.0123(16) -0.0186(19)
    C5 0.065(2) 0.130(4) 0.059(2) -0.028(2) -0.0003(18) -0.006(2)
    C6 0.0514(17) 0.087(2) 0.0423(16) -0.0085(16) 0.0040(13) 0.0037(15)
    C7 0.0502(17) 0.091(3) 0.0416(16) 0.0003(17) 0.0004(13) 0.0024(16)
    C8 0.0595(19) 0.068(2) 0.0561(18) -0.0004(16) 0.0131(15) -0.0044(16)
    C9 0.0419(15) 0.065(2) 0.0537(18) 0.0102(15) 0.0086(13) 0.0078(16)
    C10 0.0477(18) 0.073(2) 0.0424(16) 0.0111(15) 0.0033(13) 0.0159(15)
    C11 0.0475(16) 0.071(2) 0.0394(15) 0.0035(14) 0.0119(12) 0.0059(14)
    C12 0.070(2) 0.096(3) 0.0443(19) -0.004(2) 0.0097(16) 0.010(2)
    O4 0.073(7) 0.141(10) 0.041(4) 0.005(6) 0.029(4) -0.013(4)
    C13 0.109(11) 0.135(13) 0.065(8) -0.019(9) 0.037(8) -0.029(7)
    C14 0.33(4) 0.151(16) 0.047(9) -0.120(18) 0.080(13) -0.056(9)
    C13' 0.155(9) 0.171(12) 0.037(5) 0.000(8) 0.043(5) -0.027(6)
    C14' 0.131(8) 0.181(12) 0.100(7) 0.013(7) 0.058(6) 0.019(7)
    O4' 0.084(4) 0.116(5) 0.051(3) 0.008(3) 0.024(3) -0.009(3)
    C15 0.0444(15) 0.068(2) 0.0463(16) 0.0054(14) 0.0121(12) 0.0079(14)
    C16 0.066(2) 0.077(3) 0.067(2) 0.0007(19) 0.0210(17) 0.0095(19)
    C17 0.131(4) 0.119(4) 0.207(7) -0.017(4) 0.073(5) 0.059(4)
    C18 0.157(6) 0.196(7) 0.298(10) -0.108(6) 0.110(7) -0.109(7)
    C19 0.0492(17) 0.082(2) 0.0541(18) -0.0028(16) -0.0047(14) 0.0069(17)
    C20 0.0609(18) 0.068(2) 0.0511(18) 0.0042(16) 0.0077(14) 0.0024(16)
    C21 0.0565(18) 0.090(3) 0.0429(16) -0.0060(17) -0.0017(13) 0.0052(16)
    C22 0.0568(18) 0.066(2) 0.0456(17) -0.0060(15) 0.0015(13) 0.0033(16)
    C23 0.102(3) 0.077(3) 0.051(2) 0.005(2) -0.0010(18) 0.0020(18)
    C24 0.120(3) 0.090(3) 0.052(2) 0.002(3) -0.005(2) -0.002(2)
    C25 0.098(3) 0.077(3) 0.064(2) -0.010(2) -0.0044(19) 0.0000(19)
    C26 0.109(3) 0.076(3) 0.085(3) -0.003(2) -0.012(2) 0.019(2)
    F1 0.336(19) 0.150(13) 0.173(12) 0.027(11) -0.087(12) -0.006(10)
    F2 0.159(6) 0.071(3) 0.085(4) -0.006(3) -0.032(4) -0.028(2)
    F3 0.193(9) 0.149(6) 0.136(5) 0.006(5) 0.004(5) -0.070(4)
    F4 0.154(6) 0.135(6) 0.243(12) 0.009(5) -0.098(8) -0.046(7)
    F1' 0.232(18) 0.161(10) 0.140(8) -0.009(11) -0.036(9) -0.106(7)
    F2' 0.34(2) 0.216(16) 0.103(7) 0.143(15) -0.038(12) -0.037(9)
    F3' 0.142(8) 0.093(9) 0.080(7) 0.024(6) -0.034(6) -0.010(6)
    F4' 0.162(11) 0.31(2) 0.28(2) -0.112(15) -0.040(13) 0.107(18)
    F5 0.102(4) 0.128(4) 0.102(4) 0.020(3) -0.023(3) 0.024(3)
    F6 0.100(4) 0.181(7) 0.105(4) -0.050(4) -0.017(3) 0.065(4)
    F7 0.088(3) 0.096(3) 0.040(2) 0.007(2) 0.0069(17) -0.0170(18)
    F8 0.079(4) 0.241(10) 0.185(8) -0.010(6) 0.017(5) -0.132(8)
    F5' 0.176(14) 0.169(13) 0.35(2) 0.089(11) -0.129(14) -0.149(14)
    F6' 0.078(5) 0.087(4) 0.040(3) -0.001(3) 0.019(3) -0.005(3)
    F7' 0.38(2) 0.75(4) 0.066(5) -0.40(3) -0.036(9) 0.084(13)
    F8' 0.115(6) 0.096(5) 0.152(9) -0.011(4) -0.041(6) -0.016(5)
    B1 0.144(6) 0.121(6) 0.073(4) 0.010(5) -0.030(4) -0.020(4)
    B2 0.075(3) 0.104(4) 0.079(3) -0.022(3) -0.010(3) 0.001(3)
    N1 0.0493(15) 0.094(2) 0.076(2) -0.0020(14) 0.0089(14) 0.0145(17)
    N2 0.0514(14) 0.0809(19) 0.0426(14) -0.0030(13) 0.0077(11) 0.0029(12)
    N3 0.0486(13) 0.0657(17) 0.0446(13) 0.0046(12) 0.0099(10) 0.0045(12)
    N4 0.0462(14) 0.0745(18) 0.0398(13) 0.0085(12) 0.0047(10) 0.0058(12)
    N5 0.0453(13) 0.0681(18) 0.0495(14) 0.0053(12) 0.0027(11) 0.0071(12)
    N6 0.0493(14) 0.0675(17) 0.0432(13) 0.0062(12) 0.0081(10) 0.0060(11)
    N7 0.0521(14) 0.0757(18) 0.0452(14) 0.0003(13) 0.0016(11) 0.0054(13)
    N8 0.110(3) 0.104(3) 0.0519(18) -0.011(2) -0.0121(16) 0.0194(19)
    O1 0.0749(15) 0.0727(16) 0.0645(14) 0.0119(12) -0.0024(11) 0.0169(12)
    O2 0.0494(12) 0.1031(19) 0.0607(13) 0.0187(12) 0.0108(10) -0.0037(12)
    O3 0.174(3) 0.138(3) 0.0563(16) 0.045(2) 0.0260(18) 0.0357(18)
    O5 0.084(2) 0.127(3) 0.202(4) 0.016(2) 0.079(2) 0.053(3)
    O6 0.0888(18) 0.091(2) 0.131(2) -0.0037(16) 0.0438(17) 0.0360(18)
_geom_special_details
;
All e.s.d.'s (except the e.s.d. in the dihedral angle between two l.s. planes)
are estimated using the full covariance matrix. The cell e.s.d.'s are taken
into account individually in the estimation of e.s.d.'s in distances, angles
and torsion angles; correlations between e.s.d.'s in cell parameters are only
used when they are defined by crystal symmetry. An approximate (isotropic)
treatment of cell e.s.d.'s is used for estimating e.s.d.'s involving l.s.
planes.
;
loop_
    _geom_bond_atom_site_label_1
    _geom_bond_atom_site_label_2
    _geom_bond_site_symmetry_2
    _geom_bond_distance
    _geom_bond_publ_flag
    C1 N1 . 1.334(4) ?
    C1 C2 . 1.364(5) ?
    C1 H1 . 0.9300 ?
    C2 C3 . 1.382(4) ?
    C2 H2 . 0.9300 ?
    C3 C4 . 1.377(4) ?
    C3 C6 . 1.499(4) ?
    C4 C5 . 1.348(5) ?
    C4 H4 . 0.9300 ?
    C5 N1 . 1.314(5) ?
    C5 H5 . 0.9300 ?
    C6 N2 . 1.462(4) ?
    C6 H6A . 0.9700 ?
    C6 H6B . 0.9700 ?
    C7 N4 . 1.458(4) ?
    C7 N2 . 1.461(4) ?
    C7 H7A . 0.9700 ?
    C7 H7B . 0.9700 ?
    C8 N2 . 1.457(4) ?
    C8 N3 . 1.480(4) ?
    C8 H8A . 0.9700 ?
    C8 H8B . 0.9700 ?
    C9 O1 . 1.205(3) ?
    C9 N5 . 1.369(4) ?
    C9 N3 . 1.395(4) ?
    C10 O2 . 1.219(3) ?
    C10 N4 . 1.365(4) ?
    C10 N6 . 1.379(4) ?
    C11 N3 . 1.445(4) ?
    C11 N4 . 1.454(4) ?
    C11 C15 . 1.551(4) ?
    C11 C12 . 1.554(4) ?
    C12 O3 . 1.161(4) ?
    C12 O4 . 1.258(11) ?
    C12 O4' . 1.351(8) ?
    O4 C13 . 1.402(9) ?
    C13 C14 . 1.497(10) ?
    C13 H13A . 0.9700 ?
    C13 H13B . 0.9700 ?
    C14 H14A . 0.9600 ?
    C14 H14B . 0.9600 ?
    C14 H14C . 0.9600 ?
    C13' O4' . 1.427(7) ?
    C13' C14' . 1.480(9) ?
    C13' H13C . 0.9700 ?
    C13' H13D . 0.9700 ?
    C14' H14D . 0.9600 ?
    C14' H14E . 0.9600 ?
    C14' H14F . 0.9600 ?
    C15 N6 . 1.451(4) ?
    C15 N5 . 1.456(4) ?
    C15 C16 . 1.553(4) ?
    C16 O5 . 1.169(4) ?
    C16 O6 . 1.269(4) ?
    C17 C18 . 1.482(9) ?
    C17 O6 . 1.487(5) ?
    C17 H17A . 0.9700 ?
    C17 H17B . 0.9700 ?
    C18 H18A . 0.9600 ?
    C18 H18B . 0.9600 ?
    C18 H18C . 0.9600 ?
    C19 N7 . 1.452(4) ?
    C19 N5 . 1.470(4) ?
    C19 H19A . 0.9700 ?
    C19 H19B . 0.9700 ?
    C20 N7 . 1.441(4) ?
    C20 N6 . 1.485(4) ?
    C20 H20A . 0.9700 ?
    C20 H20B . 0.9700 ?
    C21 N7 . 1.478(4) ?
    C21 C22 . 1.503(4) ?
    C21 H21A . 0.9700 ?
    C21 H21B . 0.9700 ?
    C22 C25 . 1.368(5) ?
    C22 C23 . 1.370(5) ?
    C23 C24 . 1.386(5) ?
    C23 H23 . 0.9300 ?
    C24 N8 . 1.319(5) ?
    C24 H24 . 0.9300 ?
    C25 C26 . 1.367(5) ?
    C25 H25 . 0.9300 ?
    C26 N8 . 1.325(5) ?
    C26 H26 . 0.9300 ?
    F1 B1 . 1.341(7) ?
    F2 B1 . 1.302(7) ?
    F3 B1 . 1.431(7) ?
    F4 B1 . 1.363(7) ?
    F1' B1 . 1.296(8) ?
    F2' B1 . 1.418(8) ?
    F3' B1 . 1.379(7) ?
    F4' B1 . 1.345(8) ?
    F5 B2 . 1.332(5) ?
    F6 B2 . 1.370(6) ?
    F7 B2 . 1.409(5) ?
    F8 B2 . 1.352(6) ?
    F5' B2 . 1.301(8) ?
    F6' B2 . 1.380(7) ?
    F7' B2 . 1.319(7) ?
    F8' B2 . 1.451(7) ?
    N1 H1A . 0.8600 ?
    N8 H8 . 0.8600 ?
loop_
    _geom_angle_atom_site_label_1
    _geom_angle_atom_site_label_2
    _geom_angle_atom_site_label_3
    _geom_angle_site_symmetry_1
    _geom_angle_site_symmetry_3
    _geom_angle
    _geom_angle_publ_flag
    N1 C1 C2 . . 119.5(3) ?
    N1 C1 H1 . . 120.2 ?
    C2 C1 H1 . . 120.2 ?
    C1 C2 C3 . . 120.4(3) ?
    C1 C2 H2 . . 119.8 ?
    C3 C2 H2 . . 119.8 ?
    C4 C3 C2 . . 117.2(3) ?
    C4 C3 C6 . . 121.9(3) ?
    C2 C3 C6 . . 121.0(3) ?
    C5 C4 C3 . . 120.6(3) ?
    C5 C4 H4 . . 119.7 ?
    C3 C4 H4 . . 119.7 ?
    N1 C5 C4 . . 120.7(3) ?
    N1 C5 H5 . . 119.7 ?
    C4 C5 H5 . . 119.7 ?
    N2 C6 C3 . . 112.6(2) ?
    N2 C6 H6A . . 109.1 ?
    C3 C6 H6A . . 109.1 ?
    N2 C6 H6B . . 109.1 ?
    C3 C6 H6B . . 109.1 ?
    H6A C6 H6B . . 107.8 ?
    N4 C7 N2 . . 112.9(2) ?
    N4 C7 H7A . . 109.0 ?
    N2 C7 H7A . . 109.0 ?
    N4 C7 H7B . . 109.0 ?
    N2 C7 H7B . . 109.0 ?
    H7A C7 H7B . . 107.8 ?
    N2 C8 N3 . . 112.9(2) ?
    N2 C8 H8A . . 109.0 ?
    N3 C8 H8A . . 109.0 ?
    N2 C8 H8B . . 109.0 ?
    N3 C8 H8B . . 109.0 ?
    H8A C8 H8B . . 107.8 ?
    O1 C9 N5 . . 126.7(3) ?
    O1 C9 N3 . . 125.4(3) ?
    N5 C9 N3 . . 107.8(3) ?
    O2 C10 N4 . . 125.7(3) ?
    O2 C10 N6 . . 125.2(3) ?
    N4 C10 N6 . . 109.0(2) ?
    N3 C11 N4 . . 111.4(2) ?
    N3 C11 C15 . . 104.2(2) ?
    N4 C11 C15 . . 103.0(2) ?
    N3 C11 C12 . . 113.5(3) ?
    N4 C11 C12 . . 109.2(2) ?
    C15 C11 C12 . . 115.0(3) ?
    O3 C12 O4 . . 120.7(6) ?
    O3 C12 O4' . . 124.0(4) ?
    O4 C12 O4' . . 36.7(5) ?
    O3 C12 C11 . . 122.0(4) ?
    O4 C12 C11 . . 110.9(5) ?
    O4' C12 C11 . . 112.9(4) ?
    C12 O4 C13 . . 116.8(11) ?
    O4 C13 C14 . . 109.2(9) ?
    O4 C13 H13A . . 109.8 ?
    C14 C13 H13A . . 109.8 ?
    O4 C13 H13B . . 109.8 ?
    C14 C13 H13B . . 109.8 ?
    H13A C13 H13B . . 108.3 ?
    O4' C13' C14' . . 108.9(7) ?
    O4' C13' H13C . . 109.9 ?
    C14' C13' H13C . . 109.9 ?
    O4' C13' H13D . . 109.9 ?
    C14' C13' H13D . . 109.9 ?
    H13C C13' H13D . . 108.3 ?
    C13' C14' H14D . . 109.5 ?
    C13' C14' H14E . . 109.5 ?
    H14D C14' H14E . . 109.5 ?
    C13' C14' H14F . . 109.5 ?
    H14D C14' H14F . . 109.5 ?
    H14E C14' H14F . . 109.5 ?
    C12 O4' C13' . . 117.0(7) ?
    N6 C15 N5 . . 111.1(2) ?
    N6 C15 C11 . . 104.2(2) ?
    N5 C15 C11 . . 102.9(2) ?
    N6 C15 C16 . . 114.1(3) ?
    N5 C15 C16 . . 109.3(2) ?
    C11 C15 C16 . . 114.6(2) ?
    O5 C16 O6 . . 126.9(3) ?
    O5 C16 C15 . . 120.7(4) ?
    O6 C16 C15 . . 112.3(3) ?
    C18 C17 O6 . . 109.4(6) ?
    C18 C17 H17A . . 109.8 ?
    O6 C17 H17A . . 109.8 ?
    C18 C17 H17B . . 109.8 ?
    O6 C17 H17B . . 109.8 ?
    H17A C17 H17B . . 108.2 ?
    C17 C18 H18A . . 109.5 ?
    C17 C18 H18B . . 109.5 ?
    H18A C18 H18B . . 109.5 ?
    C17 C18 H18C . . 109.5 ?
    H18A C18 H18C . . 109.5 ?
    H18B C18 H18C . . 109.5 ?
    N7 C19 N5 . . 113.0(2) ?
    N7 C19 H19A . . 109.0 ?
    N5 C19 H19A . . 109.0 ?
    N7 C19 H19B . . 109.0 ?
    N5 C19 H19B . . 109.0 ?
    H19A C19 H19B . . 107.8 ?
    N7 C20 N6 . . 113.1(3) ?
    N7 C20 H20A . . 109.0 ?
    N6 C20 H20A . . 109.0 ?
    N7 C20 H20B . . 109.0 ?
    N6 C20 H20B . . 109.0 ?
    H20A C20 H20B . . 107.8 ?
    N7 C21 C22 . . 110.7(2) ?
    N7 C21 H21A . . 109.5 ?
    C22 C21 H21A . . 109.5 ?
    N7 C21 H21B . . 109.5 ?
    C22 C21 H21B . . 109.5 ?
    H21A C21 H21B . . 108.1 ?
    C25 C22 C23 . . 118.4(3) ?
    C25 C22 C21 . . 120.7(3) ?
    C23 C22 C21 . . 120.8(3) ?
    C22 C23 C24 . . 120.2(4) ?
    C22 C23 H23 . . 119.9 ?
    C24 C23 H23 . . 119.9 ?
    N8 C24 C23 . . 118.1(4) ?
    N8 C24 H24 . . 120.9 ?
    C23 C24 H24 . . 120.9 ?
    C26 C25 C22 . . 120.6(4) ?
    C26 C25 H25 . . 119.7 ?
    C22 C25 H25 . . 119.7 ?
    N8 C26 C25 . . 118.5(4) ?
    N8 C26 H26 . . 120.7 ?
    C25 C26 H26 . . 120.7 ?
    F1' B1 F2 . . 126.6(8) ?
    F1' B1 F1 . . 118.5(11) ?
    F2 B1 F1 . . 113.4(6) ?
    F1' B1 F4' . . 115.7(8) ?
    F2 B1 F4' . . 66.5(10) ?
    F1 B1 F4' . . 98.4(9) ?
    F1' B1 F4 . . 34.4(7) ?
    F2 B1 F4 . . 111.9(6) ?
    F1 B1 F4 . . 113.1(7) ?
    F4' B1 F4 . . 144.5(8) ?
    F1' B1 F3' . . 115.0(8) ?
    F2 B1 F3' . . 113.7(7) ?
    F1 B1 F3' . . 10.4(10) ?
    F4' B1 F3' . . 108.2(6) ?
    F4 B1 F3' . . 104.5(8) ?
    F1' B1 F2' . . 106.6(7) ?
    F2 B1 F2' . . 40.3(9) ?
    F1 B1 F2' . . 110.4(9) ?
    F4' B1 F2' . . 106.7(8) ?
    F4 B1 F2' . . 78.0(8) ?
    F3' B1 F2' . . 103.6(7) ?
    F1' B1 F3 . . 69.1(7) ?
    F2 B1 F3 . . 107.8(5) ?
    F1 B1 F3 . . 106.6(7) ?
    F4' B1 F3 . . 49.9(9) ?
    F4 B1 F3 . . 103.2(5) ?
    F3' B1 F3 . . 115.3(7) ?
    F2' B1 F3 . . 139.0(9) ?
    F5' B2 F7' . . 117.6(8) ?
    F5' B2 F5 . . 105.4(7) ?
    F7' B2 F5 . . 71.4(6) ?
    F5' B2 F8 . . 136.1(8) ?
    F7' B2 F8 . . 92.5(8) ?
    F5 B2 F8 . . 114.7(6) ?
    F5' B2 F6 . . 34.6(8) ?
    F7' B2 F6 . . 152.2(9) ?
    F5 B2 F6 . . 110.6(5) ?
    F8 B2 F6 . . 110.3(6) ?
    F5' B2 F6' . . 113.5(7) ?
    F7' B2 F6' . . 108.1(6) ?
    F5 B2 F6' . . 134.5(6) ?
    F8 B2 F6' . . 22.6(6) ?
    F6 B2 F6' . . 90.3(5) ?
    F5' B2 F7 . . 75.6(8) ?
    F7' B2 F7 . . 49.8(10) ?
    F5 B2 F7 . . 107.3(4) ?
    F8 B2 F7 . . 107.3(5) ?
    F6 B2 F7 . . 106.2(5) ?
    F6' B2 F7 . . 104.6(5) ?
    F5' B2 F8' . . 105.7(6) ?
    F7' B2 F8' . . 106.7(7) ?
    F5 B2 F8' . . 40.6(4) ?
    F8 B2 F8' . . 94.0(6) ?
    F6 B2 F8' . . 88.0(5) ?
    F6' B2 F8' . . 104.1(6) ?
    F7 B2 F8' . . 147.7(6) ?
    C5 N1 C1 . . 121.6(3) ?
    C5 N1 H1A . . 119.2 ?
    C1 N1 H1A . . 119.2 ?
    C8 N2 C7 . . 110.2(2) ?
    C8 N2 C6 . . 113.8(2) ?
    C7 N2 C6 . . 112.8(3) ?
    C9 N3 C11 . . 110.8(2) ?
    C9 N3 C8 . . 122.2(2) ?
    C11 N3 C8 . . 115.4(2) ?
    C10 N4 C11 . . 111.6(2) ?
    C10 N4 C7 . . 124.8(2) ?
    C11 N4 C7 . . 115.7(2) ?
    C9 N5 C15 . . 112.1(2) ?
    C9 N5 C19 . . 124.0(3) ?
    C15 N5 C19 . . 115.7(3) ?
    C10 N6 C15 . . 110.3(2) ?
    C10 N6 C20 . . 123.7(2) ?
    C15 N6 C20 . . 114.9(2) ?
    C20 N7 C19 . . 111.1(2) ?
    C20 N7 C21 . . 114.6(2) ?
    C19 N7 C21 . . 112.4(3) ?
    C24 N8 C26 . . 124.0(3) ?
    C24 N8 H8 . . 118.0 ?
    C26 N8 H8 . . 118.0 ?
    C16 O6 C17 . . 116.6(3) ?
loop_
    _geom_hbond_atom_site_label_D
    _geom_hbond_atom_site_label_H
    _geom_hbond_atom_site_label_A
    _geom_hbond_site_symmetry_A
    _geom_hbond_distance_DH
    _geom_hbond_distance_HA
    _geom_hbond_distance_DA
    _geom_hbond_angle_DHA
    C5 H5 F7 1_545 0.93 2.24 3.124(6) 157.7
    N1 H1A O2 3_667 0.86 2.09 2.825(4) 142.6
    C1 H1 F1' 3_667 0.93 2.16 2.882(8) 133.9
    C2 H2 F3 3_667 0.93 2.42 3.213(8) 142.8
    C20 H20B F8 3_677 0.97 2.29 3.215(8) 160.1
    C21 H21B F8 3_677 0.97 2.47 3.345(10) 149.3
    C23 H23 F5 3_677 0.93 2.33 3.191(7) 154.0
    C24 H24 F3' 4_676 0.93 2.57 3.264(10) 131.9
    C26 H26 F1 4_666 0.93 2.48 3.337(14) 153.5
    C7 H7B F4 . 0.97 2.46 3.273(9) 141.8
data_global
_journal_data_validation_number     ?
_journal_date_recd_electronic     2008-07-04
_journal_date_accepted     2008-07-26
_journal_name_full     'Acta Crystallographica, Section E'
_journal_year     2008
_journal_volume     64
_journal_issue      9
_journal_page_first     o1689
_journal_page_last     o1689
_journal_paper_category     QO
_journal_coeditor_code     CV2429
_publ_contact_author_name     'Shu-qi, Qin'
_publ_contact_author_address
;
College of Chemistry and Engineering
Northwest Normal University
Lanzhou 730070
People's Republic of China
;
_publ_contact_author_email     'qinsq@nwnu.edu.cn'
_publ_contact_author_fax     ' '
_publ_contact_author_phone     ' '
_publ_section_title
;\
4,4'-[8b,8c-Bis(ethoxycarbonyl)-4,8-dioxo-2,3,5,6-tetrahydro-\
1H,4H-2,3a,4a,6,7a,8a-hexaazacyclopenta[<i>def</i>]fluorene-\
2,6-diyl]dipyridinium bis(tetrafluoridoborate)
;
loop_
    _publ_author_name
    _publ_author_address
    'Shu-Qi Qin'
;
College of Chemistry and Engineering
Northwest Normal University
Lanzhou 730070
People's Republic of China
;
    'Tao Pang'
; School of Chemical and Materials Engineering
  Huangshi Institute of Technology
  Huangshi  435003
  People's Republic of China
;
    'Yi-Tao Li'
; School of Chemical and Materials Engineering
  Huangshi Institute of Technology
  Huangshi  435003
  People's Republic of China
;
