# Supplementary material for: 4,4′-[8b,8c-Bis(ethoxycarbonyl)-4,8-dioxo-2,3,5,6-tetra­hydro-1H,4H-2,3a,4a,6,7a,8a-hexa­azacyclo­penta­[def]fluorene-2,6-diyl]dipyridinium bis­(tetra­fluorido­borate)
Source: Acta Crystallogr Sect E Struct Rep Online. 2008 Aug 6;64(Pt 9):o1689. doi: 10.1107/S1600536808023635 (PMC2960665; doi:10.1107/S1600536808023635)
Supplement: Supplementary file 2 [file e-64-o1689-Isup2.hkl]

# 
# h,k,l, Fc-squared, Fo-squared, sigma(Fo-squared) and status flag 
# 
data_I
_shelx_title ' 060905am in P2(1)/n' 
_shelx_refln_list_code          4 
_shelx_F_calc_maximum      255.04 
_exptl_crystal_F_000      1496.00 
_reflns_d_resolution_high  0.8407 
 
loop_ 
 _symmetry_equiv_pos_as_xyz 
 'x, y, z' 
 '-x+1/2, y+1/2, -z+1/2' 
 '-x, -y, -z' 
 'x-1/2, -y-1/2, z-1/2' 
 
_cell_length_a    17.9399 
_cell_length_b     7.9673 
_cell_length_c    22.5801 
_cell_angle_alpha  90.000 
_cell_angle_beta   93.089 
_cell_angle_gamma  90.000 
 
_shelx_F_squared_multiplier     1.000 
 
loop_ 
 _refln_index_h 
 _refln_index_k 
 _refln_index_l 
 _refln_F_squared_calc 
 _refln_F_squared_meas 
 _refln_F_squared_sigma 
 _refln_observed_status 
   2   0   0    11391.32    13114.53     95.79 o 
   4   0   0    17153.32    16978.75    693.76 o 
   6   0   0    18610.12    19348.78    525.69 o 
   8   0   0     1742.76     1930.24     35.63 o 
  10   0   0      452.45      553.79     22.03 o 
  12   0   0       12.43        7.72      4.90 o 
  14   0   0      606.93      568.21     21.82 o 
  16   0   0      130.76      160.57     15.42 o 
  18   0   0       10.78       18.93     18.93 o 
  20   0   0       20.52       37.86     24.66 o 
   1   1   0     4983.59     4596.74     49.33 o 
   2   1   0     3788.54     4275.01    100.13 o 
   3   1   0    65046.28    70727.87   2604.38 o 
   4   1   0     2523.45     2357.57     90.01 o 
   5   1   0      788.61      735.41     28.10 o 
   6   1   0     4112.25     4050.62    157.80 o 
   7   1   0     2792.14     2159.97    119.11 o 
   8   1   0     2898.15     3053.40    124.14 o 
   9   1   0     2137.98     2233.05     83.74 o 
  10   1   0     2355.29     2243.46     90.36 o 
  11   1   0       19.18       32.88      7.13 o 
  12   1   0     1424.75     1425.45     44.58 o 
  13   1   0      609.67      626.38     23.92 o 
  14   1   0       59.89       60.64      6.58 o 
  15   1   0       98.34      103.84      8.84 o 
  16   1   0      535.79      497.71     26.70 o 
  17   1   0       98.83      110.08     12.75 o 
  18   1   0      156.08      172.28     15.73 o 
  19   1   0        0.54        6.27      8.86 o 
  20   1   0        2.80        8.60     15.49 o 
  21   1   0        1.31       10.90     18.35 o 
   0   2   0      839.43      545.48     21.22 o 
   1   2   0     1918.51     1838.93     40.15 o 
   2   2   0       28.02       39.38      5.37 o 
   3   2   0     5331.75     5092.31    104.73 o 
   4   2   0      129.02       91.82      4.62 o 
   5   2   0     3652.51     3582.54    114.78 o 
   6   2   0      679.15      717.21     33.51 o 
   7   2   0      153.59      217.15      8.73 o 
   8   2   0     1298.81     1550.49     56.95 o 
   9   2   0       18.47       31.63      4.19 o 
  10   2   0       22.00       25.87      4.10 o 
  11   2   0       17.63       13.18      3.78 o 
  12   2   0      130.05      148.63     10.00 o 
  13   2   0      165.72      157.95      9.18 o 
  14   2   0       99.97      105.22      9.70 o 
  15   2   0      112.52      120.22     12.43 o 
  16   2   0       17.75       24.11      7.71 o 
  17   2   0       21.28       29.99      9.94 o 
  18   2   0        6.35       20.42     13.03 o 
  19   2   0       18.68       17.95     10.27 o 
  20   2   0        2.70       13.14     10.13 o 
   1   3   0     4484.09     3858.91     48.18 o 
   2   3   0      406.49      156.51    196.45 o 
   3   3   0      436.84      324.85     18.64 o 
   4   3   0      720.26      768.42     19.54 o 
   5   3   0       95.64      105.84      6.75 o 
   6   3   0       42.49       55.59      4.67 o 
   7   3   0      859.43      941.17     27.56 o 
   8   3   0      128.41      172.63      7.56 o 
   9   3   0      352.73      370.67     21.55 o 
  10   3   0       41.39       26.63      4.52 o 
  11   3   0     1421.85     1352.67     48.55 o 
  12   3   0       21.14       19.14      5.16 o 
  13   3   0       89.55       93.86     10.42 o 
  14   3   0        2.48       11.02      7.56 o 
  15   3   0       29.05       57.30     11.81 o 
  16   3   0       83.63       98.91     15.00 o 
  17   3   0      320.16      307.19     26.44 o 
  18   3   0        0.01       16.64      9.23 o 
  19   3   0        2.48        6.65      8.56 o 
  20   3   0        1.52       13.35      9.28 o 
   0   4   0     3544.35     3101.39     71.13 o 
   1   4   0        8.61        2.87      4.46 o 
   2   4   0        1.85        3.25      3.59 o 
   3   4   0        0.16        4.02      5.16 o 
   4   4   0      590.61      581.93     17.81 o 
   5   4   0       70.35       83.44      7.29 o 
   6   4   0      372.15      410.01     21.94 o 
   7   4   0       96.58      103.11      8.45 o 
   8   4   0      542.96      408.19     14.41 o 
   9   4   0      231.19      204.75      9.81 o 
  10   4   0      665.28      620.71     21.44 o 
  11   4   0        1.89        4.54      7.58 o 
  12   4   0       18.45       28.01     13.19 o 
  13   4   0       23.88       18.44      9.64 o 
  14   4   0      301.81      247.27     37.86 o 
  15   4   0       34.49       44.90     14.18 o 
  16   4   0      116.33      142.36     23.08 o 
  17   4   0       29.01       39.58     15.11 o 
  18   4   0        4.29        0.00     11.55 o 
  19   4   0        1.42        5.37     10.12 o 
   1   5   0      188.82      205.00     15.80 o 
   2   5   0      206.88      208.81     15.92 o 
   3   5   0        0.54        0.00      4.59 o 
   4   5   0      551.20      593.75     20.31 o 
   5   5   0       23.44       22.10      5.15 o 
   6   5   0       10.85       21.29      5.29 o 
   7   5   0        2.12        4.65      4.50 o 
   8   5   0       24.48       40.34      8.37 o 
   9   5   0       14.67       26.52      7.77 o 
  10   5   0      153.67      123.52     18.78 o 
  11   5   0       17.82       13.09     10.04 o 
  12   5   0      296.35      295.68     26.97 o 
  13   5   0      160.78      205.24     25.47 o 
  14   5   0        8.56        0.41      9.64 o 
  15   5   0        6.81       10.39     10.89 o 
  16   5   0       23.21       13.03     12.90 o 
  17   5   0        2.80        5.16     10.14 o 
  18   5   0        0.18        0.00     10.12 o 
   0   6   0       74.72       73.42     18.35 o 
   1   6   0      454.59      487.04     26.14 o 
   2   6   0        0.33        2.31      6.28 o 
   3   6   0       11.43        7.12      7.46 o 
   4   6   0       66.15       52.24      9.39 o 
   5   6   0       10.17        2.21      4.33 o 
   6   6   0       99.70       93.38      9.95 o 
   7   6   0       41.81       51.70     10.15 o 
   8   6   0        6.63       10.14      8.66 o 
   9   6   0        8.95        2.49      9.47 o 
  10   6   0      132.09      170.51     22.62 o 
  11   6   0        0.00        0.00      8.81 o 
  12   6   0       33.27       44.55     14.33 o 
  13   6   0        1.16        9.18     10.95 o 
  14   6   0        0.70       10.51     12.05 o 
  15   6   0        4.60       15.37     11.92 o 
  16   6   0        7.05       11.51      9.93 o 
   1   7   0      110.12      123.91     17.85 o 
   2   7   0        0.01        4.62      8.31 o 
   3   7   0      190.16      192.34     17.67 o 
   4   7   0       17.91       12.79      6.08 o 
   5   7   0      125.15       94.06     13.56 o 
   6   7   0        2.16        0.32      6.70 o 
   7   7   0       40.50       82.57     17.23 o 
   8   7   0      114.32      114.91     20.39 o 
   9   7   0       31.51       50.72     20.94 o 
  10   7   0       10.81        0.00      9.21 o 
  11   7   0       22.19       38.89     14.60 o 
  12   7   0        3.86       18.76     12.13 o 
  13   7   0        6.78       33.63     14.77 o 
  14   7   0       17.40       32.36     13.63 o 
   0   8   0       18.19       31.55     19.50 o 
   1   8   0        3.50        0.00      9.47 o 
   2   8   0        3.29        9.46     10.55 o 
   3   8   0       12.62        3.54      7.76 o 
   4   8   0       52.18       37.80     19.08 o 
   5   8   0        0.60        0.00      8.16 o 
   6   8   0        0.32        2.08     10.29 o 
   7   8   0        2.18        1.29      9.78 o 
   8   8   0        0.00        9.08     11.57 o 
   9   8   0        4.47        0.00     13.48 o 
  10   8   0       32.26       37.92     14.70 o 
  11   8   0        3.33        8.60     10.14 o 
   1   9   0        1.92        0.00     10.70 o 
   2   9   0        0.28        0.00      9.92 o 
   3   9   0        0.34        0.00     15.49 o 
   4   9   0        0.00        0.00     13.77 o 
   5   9   0        1.29        0.00     13.77 o 
   6   9   0        3.74        2.96     10.04 o 
 -21   0   1       38.93       39.00     22.37 o 
 -19   0   1        1.55        6.31     17.21 o 
 -17   0   1      483.69      409.26     40.15 o 
 -15   0   1        0.35        0.00      4.64 o 
 -13   0   1      416.03      429.54     18.41 o 
 -11   0   1       48.99       42.74      7.49 o 
  -9   0   1       62.63       61.13      7.49 o 
  -7   0   1     5916.79     5960.69    215.49 o 
  -5   0   1      590.27      771.83     17.49 o 
  -3   0   1    23743.92    24537.46    201.33 o 
   1   0   1     1131.43      696.29     73.99 o 
   3   0   1     7879.66     7939.92    106.07 o 
   5   0   1    12235.14    11665.80    169.98 o 
   7   0   1     1843.48     2153.28     28.69 o 
   9   0   1     1893.20     1769.88     29.80 o 
  11   0   1      909.62      801.41     69.20 o 
  13   0   1       59.95       40.29     12.13 o 
  15   0   1      229.65      142.59     65.22 o 
  17   0   1      244.71      231.16     35.56 o 
  19   0   1        1.28        0.00     14.91 o 
  21   0   1        6.28       12.05     18.93 o 
 -21   1   1        0.62        0.00     17.21 o 
 -20   1   1        0.01        1.15     17.21 o 
 -19   1   1       27.71       19.35     12.09 o 
 -18   1   1       15.63        5.20      5.89 o 
 -17   1   1       15.36        3.82      4.92 o 
 -16   1   1       11.24        9.50      6.46 o 
 -15   1   1       17.08        7.04      3.85 o 
 -14   1   1       17.70       12.10      3.87 o 
 -13   1   1     1270.28     1262.51     62.93 o 
 -12   1   1      426.32      390.68     26.12 o 
 -11   1   1      338.65      360.47     17.14 o 
 -10   1   1       87.36       81.01      6.18 o 
  -9   1   1      419.45      602.08     16.99 o 
  -8   1   1       69.96       52.59      4.57 o 
  -7   1   1     3883.09     4347.36    146.26 o 
  -6   1   1      355.21      254.35     13.25 o 
  -5   1   1     1894.40     1418.39     55.35 o 
  -4   1   1      714.63      919.12     35.99 o 
  -3   1   1      134.47      178.53      4.46 o 
  -1   1   1     1465.87     1134.79     19.54 o 
   0   1   1    15399.27    14575.47     97.51 o 
   1   1   1     5660.41     5289.85    414.33 o 
   2   1   1     1404.51     1445.35     40.31 o 
   3   1   1     1912.49     1820.65     88.53 o 
   4   1   1    23152.70    25988.78   1292.61 o 
   5   1   1      720.35      917.34     54.68 o 
   6   1   1      230.49      226.07     32.77 o 
   7   1   1      775.83      873.68     25.57 o 
   8   1   1      358.35      278.39     23.23 o 
   9   1   1        3.82        0.00      2.20 o 
  10   1   1       39.77       43.97      4.89 o 
  11   1   1        8.07        8.36      3.37 o 
  12   1   1        2.39        2.93      3.25 o 
  13   1   1        7.59        4.46      3.61 o 
  14   1   1       57.68       58.48      6.69 o 
  15   1   1      223.20      201.02     12.65 o 
  16   1   1       40.06       42.31      7.86 o 
  17   1   1      183.32      169.84     15.25 o 
  18   1   1        5.26        0.00      7.27 o 
  19   1   1       16.41       25.27     10.64 o 
  20   1   1        9.41       25.55     14.04 o 
  21   1   1        7.25       15.49     18.93 o 
 -20   2   1        2.36        0.00     25.81 o 
 -19   2   1       60.48       66.23     13.80 o 
 -18   2   1       16.06        9.56      8.70 o 
 -17   2   1        0.05        0.00      6.70 o 
 -16   2   1      354.31      349.35     25.54 o 
 -15   2   1      122.16      116.03     12.13 o 
 -14   2   1       39.47       38.00      7.85 o 
 -13   2   1      310.73      292.15     16.19 o 
 -12   2   1      119.10      135.52      8.26 o 
 -11   2   1      429.35      423.19     18.07 o 
 -10   2   1       39.26       36.94      4.72 o 
  -9   2   1        0.82        0.00      2.43 o 
  -8   2   1       15.04       17.10      3.37 o 
  -7   2   1     1093.99     1152.76     35.80 o 
  -6   2   1     1470.05     1431.49     56.82 o 
  -5   2   1      299.15      303.99      9.45 o 
  -4   2   1     2912.74     3052.02     67.97 o 
  -3   2   1     2666.22     2593.00     48.62 o 
   0   2   1      740.55      747.96     25.24 o 
   1   2   1    13294.43    13003.96    368.53 o 
   2   2   1       61.87       30.93     10.56 o 
   3   2   1     1704.56     1901.29     25.25 o 
   4   2   1     8032.22     8483.55    178.38 o 
   5   2   1      736.92      660.41     27.65 o 
   6   2   1      660.36      648.58     33.54 o 
   7   2   1     3542.64     3759.18    135.76 o 
   8   2   1       79.23       88.09      5.65 o 
   9   2   1      194.60      218.49      8.08 o 
  10   2   1      158.64      170.07      7.81 o 
  11   2   1      447.60      509.17     15.48 o 
  12   2   1      222.70      266.25     10.22 o 
  13   2   1      179.11      198.10     11.53 o 
  14   2   1       65.35       88.27      9.29 o 
  15   2   1       27.16       33.80      6.89 o 
  16   2   1      108.54      109.92     12.88 o 
  17   2   1       79.23       78.18     11.87 o 
  18   2   1       42.04       40.50     11.68 o 
  19   2   1       23.71       31.63     10.99 o 
  20   2   1        2.52        4.31     10.59 o 
 -20   3   1        4.85       19.14     10.33 o 
 -19   3   1        5.87        5.74      9.60 o 
 -18   3   1       36.04       26.75     10.39 o 
 -17   3   1       11.45       15.88      9.27 o 
 -16   3   1        0.71        5.50      7.84 o 
 -15   3   1       53.33       41.79     11.14 o 
 -14   3   1       62.53       50.27     10.11 o 
 -13   3   1       10.26        9.30      6.14 o 
 -12   3   1       76.82       90.27      9.71 o 
 -11   3   1      153.04      161.09      8.53 o 
 -10   3   1      297.98      293.03     12.17 o 
  -9   3   1      111.11      101.10      6.68 o 
  -8   3   1      688.99      672.18     26.89 o 
  -7   3   1     1465.25     1567.85     43.74 o 
  -6   3   1     2143.58     2156.50     36.87 o 
  -5   3   1        4.59        5.13      2.55 o 
  -4   3   1       16.88       21.96      4.10 o 
  -3   3   1      480.45      428.68     13.15 o 
  -2   3   1     1815.34     1756.41     78.01 o 
  -1   3   1     5663.17     2501.80   2966.60 o 
   0   3   1     2171.28     1869.88     51.34 o 
   1   3   1      404.49      287.97     13.95 o 
   2   3   1        1.45        4.73      4.00 o 
   3   3   1      116.58       44.72     28.94 o 
   4   3   1      730.37      856.74     63.67 o 
   5   3   1       41.43       54.29      6.15 o 
   6   3   1      456.77      461.49     12.70 o 
   7   3   1      782.44      878.32     33.43 o 
   8   3   1      163.73      175.97      8.13 o 
   9   3   1      410.35      451.59     19.92 o 
  10   3   1      569.89      580.76     31.51 o 
  11   3   1      318.79      295.25     17.11 o 
  12   3   1      398.68      405.63     14.78 o 
  13   3   1       43.67       33.82      6.41 o 
  14   3   1      529.50      529.67     20.88 o 
  15   3   1       22.56       37.60     10.13 o 
  16   3   1       29.75       47.03     11.06 o 
  17   3   1       13.70       29.19     10.12 o 
  18   3   1       40.32       47.74     16.02 o 
  19   3   1        0.35        2.81      9.97 o 
  20   3   1        0.69        0.00     10.75 o 
 -19   4   1        0.25        5.34     10.52 o 
 -18   4   1        0.06        7.87      8.40 o 
 -17   4   1       26.90       38.35     12.03 o 
 -16   4   1      132.43      121.55     17.18 o 
 -15   4   1        0.06        0.97      6.53 o 
 -14   4   1        0.03        1.08      6.73 o 
 -13   4   1        0.00        0.91      5.45 o 
 -12   4   1        7.37       10.00      5.91 o 
 -11   4   1       91.74       55.78     10.35 o 
 -10   4   1      628.11      599.63     26.35 o 
  -9   4   1        6.05        6.99      3.26 o 
  -8   4   1        6.54        4.96      3.61 o 
  -7   4   1        0.17        2.18      3.41 o 
  -6   4   1       51.48       63.56      6.86 o 
  -5   4   1      783.83      588.68     33.98 o 
  -4   4   1     1847.50     1893.89     90.63 o 
  -3   4   1        0.67        0.00      3.84 o 
  -2   4   1       66.52       56.51     29.83 o 
  -1   4   1     1430.93     1094.01    221.69 o 
   0   4   1      135.32      129.05     12.33 o 
   1   4   1      670.55      719.73     25.14 o 
   2   4   1       89.62       67.11     13.77 o 
   3   4   1      574.58      577.95     22.89 o 
   4   4   1     1040.83      903.27     91.49 o 
   5   4   1       29.22       19.71      4.48 o 
   6   4   1      110.16       88.78      7.72 o 
   7   4   1      318.41      339.05     19.79 o 
   8   4   1        1.82       12.60      4.48 o 
   9   4   1      879.96      810.24     22.35 o 
  10   4   1      379.35      339.18     16.42 o 
  11   4   1       83.09       82.87      9.53 o 
  12   4   1      242.25      262.29     22.10 o 
  13   4   1       20.14       19.66     10.74 o 
  14   4   1        0.59        0.00      7.42 o 
  15   4   1       35.02       21.34     12.62 o 
  16   4   1      111.87      116.84     21.97 o 
  17   4   1       10.19       11.40     16.06 o 
  18   4   1        6.13       27.14     14.34 o 
  19   4   1        1.36        0.00      9.22 o 
 -18   5   1        6.86        4.40     11.30 o 
 -17   5   1        0.62        4.31     10.52 o 
 -16   5   1       11.10        8.05     10.89 o 
 -15   5   1        1.27        1.92     10.90 o 
 -14   5   1        0.70        0.00      8.25 o 
 -13   5   1        2.13        0.00      8.13 o 
 -12   5   1      365.55      354.28     27.36 o 
 -11   5   1      183.91      196.57     24.66 o 
 -10   5   1       20.52       20.92     10.34 o 
  -9   5   1       29.15       25.41     10.45 o 
  -8   5   1        3.54        0.59      4.14 o 
  -7   5   1      248.51      255.21     12.58 o 
  -6   5   1       58.46       67.75      8.01 o 
  -5   5   1       16.59       16.91      5.70 o 
  -4   5   1        0.82        0.00      5.06 o 
  -3   5   1      159.01      113.24     13.47 o 
  -2   5   1      857.33      352.21    392.05 o 
  -1   5   1       53.21       43.81      9.88 o 
   0   5   1      203.52      231.06     16.83 o 
   1   5   1        7.85       17.92      7.27 o 
   2   5   1       29.27       31.35      8.52 o 
   3   5   1      246.52      198.55     16.51 o 
   4   5   1      637.80      275.91    183.32 o 
   5   5   1       34.52       26.47      5.34 o 
   6   5   1       79.42       63.51      7.66 o 
   7   5   1       77.50       82.75     10.91 o 
   8   5   1       63.13       67.50     10.63 o 
   9   5   1      347.62      317.55     18.02 o 
  10   5   1      295.06      295.61     18.37 o 
  11   5   1       56.14       77.74     16.21 o 
  12   5   1        0.51        0.00      9.12 o 
  13   5   1        4.12        0.00      9.64 o 
  14   5   1        2.37        0.00      9.33 o 
  15   5   1        4.13       12.43     11.27 o 
  16   5   1       23.10       32.41     14.60 o 
  17   5   1        0.22        7.46     11.36 o 
  18   5   1        4.11       15.49     11.76 o 
 -16   6   1        2.12        0.00      9.44 o 
 -15   6   1       32.99       36.50     14.18 o 
 -14   6   1        4.67        7.53     10.70 o 
 -13   6   1       85.53      114.75     20.65 o 
 -12   6   1       12.73       19.40     11.84 o 
 -11   6   1       28.89       32.69     13.22 o 
 -10   6   1        3.37        8.32     10.14 o 
  -9   6   1       91.37      126.44     20.00 o 
  -8   6   1      103.50       96.64     23.52 o 
  -7   6   1      167.88      127.00     18.60 o 
  -6   6   1        0.19        0.00      4.37 o 
  -5   6   1       15.30       18.65      5.85 o 
  -4   6   1        3.21        6.97      5.79 o 
  -3   6   1      107.24      113.27     30.97 o 
  -2   6   1      224.15      153.45     39.29 o 
  -1   6   1        7.92       16.77      8.40 o 
   0   6   1       98.47       82.52     13.37 o 
   1   6   1      101.55       81.64     14.34 o 
   2   6   1      201.65      170.87     18.24 o 
   3   6   1      472.77      465.30     20.56 o 
   4   6   1        5.25        8.15      4.91 o 
   5   6   1       68.41       73.89      9.02 o 
   6   6   1       32.72       40.34      9.01 o 
   7   6   1       18.34        9.90      7.81 o 
   8   6   1       44.12       43.80     10.21 o 
   9   6   1      151.76      148.50     26.96 o 
  10   6   1        6.47        8.91     10.19 o 
  11   6   1       12.56        0.00      8.96 o 
  12   6   1       25.35       29.43     13.77 o 
  13   6   1       18.94       15.70     11.74 o 
  14   6   1        0.72        3.47      9.52 o 
  15   6   1       12.41       35.99     19.79 o 
  16   6   1        2.55        8.13     10.86 o 
 -14   7   1        4.92       14.42     10.05 o 
 -13   7   1       44.38       42.48     14.36 o 
 -12   7   1       25.97       32.89     13.88 o 
 -11   7   1       50.85       73.49     17.96 o 
 -10   7   1        8.53        1.40     10.12 o 
  -9   7   1       51.70       55.62     15.92 o 
  -8   7   1       37.02       30.97     12.93 o 
  -7   7   1       41.63       27.46     12.81 o 
  -6   7   1        9.51       19.08     11.16 o 
  -5   7   1       27.35       22.96      7.43 o 
  -4   7   1      405.34      368.04     20.73 o 
  -3   7   1       23.96        9.53     13.48 o 
  -2   7   1       54.15       56.13     13.99 o 
  -1   7   1       93.34      103.62     16.98 o 
   0   7   1        0.00        0.00      6.45 o 
   1   7   1       33.75       61.01     14.36 o 
   2   7   1       79.61       70.04     11.47 o 
   3   7   1        2.90        0.00      5.82 o 
   4   7   1       39.59       56.19     10.84 o 
   5   7   1       95.76       38.56     20.65 o 
   6   7   1       29.13       28.29      9.61 o 
   7   7   1       37.66       43.07     14.29 o 
   8   7   1       17.56       27.13     12.13 o 
   9   7   1        5.53        0.00      9.73 o 
  10   7   1       61.76       76.83     27.25 o 
  11   7   1        1.26        0.00     10.86 o 
  12   7   1       50.11       84.28     19.42 o 
  13   7   1       20.95       30.63     13.37 o 
  14   7   1        0.01       10.65      9.51 o 
 -11   8   1        0.38       15.43     10.34 o 
 -10   8   1        2.06        0.00     18.64 o 
  -9   8   1        0.93        0.00      9.12 o 
  -8   8   1        8.88        2.14     11.33 o 
  -7   8   1        0.11        6.86     10.89 o 
  -6   8   1       14.37       29.11     13.78 o 
  -5   8   1       42.09       38.30     13.72 o 
  -4   8   1        7.26       12.80     10.82 o 
  -3   8   1       15.70        9.91     12.05 o 
  -2   8   1       44.83       35.68     13.63 o 
  -1   8   1      124.76      134.79     29.25 o 
   0   8   1        5.81        9.12     10.70 o 
   1   8   1        3.74        4.81     10.45 o 
   2   8   1        8.07       28.65     12.81 o 
   3   8   1       81.63       96.75     14.61 o 
   4   8   1        1.15        6.54      8.79 o 
   5   8   1        4.44        5.50      7.15 o 
   6   8   1        9.38        0.00      8.96 o 
   7   8   1        2.78        1.19     10.74 o 
   8   8   1       12.91        3.39     10.74 o 
   9   8   1       16.21       11.53     11.71 o 
  10   8   1        2.64        3.40     11.15 o 
  11   8   1       33.78       95.96     24.38 o 
  -6   9   1        6.12       20.35     12.77 o 
  -5   9   1        4.40       23.71     13.14 o 
  -4   9   1        8.17       18.93     17.78 o 
  -3   9   1        0.28        0.00     13.77 o 
  -2   9   1       10.10        1.15     17.21 o 
  -1   9   1        5.08       14.29     12.77 o 
   0   9   1        0.89        9.75     17.78 o 
   1   9   1        1.17        0.00     13.77 o 
   2   9   1        0.16        6.96     11.96 o 
   3   9   1        2.24       11.16     12.33 o 
   4   9   1        0.77        5.16     14.34 o 
   5   9   1        7.49        7.46     17.78 o 
   6   9   1        4.48       24.09     19.50 o 
 -20   0   2        0.19       13.19     20.08 o 
 -18   0   2        0.79        0.00      8.26 o 
 -16   0   2      290.65      233.43     17.29 o 
 -14   0   2      384.68      346.64     17.19 o 
 -12   0   2      564.70      686.38     46.59 o 
 -10   0   2     4272.53     4274.41    143.72 o 
  -8   0   2     3184.21     2372.89    432.23 o 
  -6   0   2        5.15        3.41      3.25 o 
  -4   0   2    14859.35    14233.06    338.13 o 
  -2   0   2     6588.08     7874.26    571.01 o 
   0   0   2     9421.00     8531.22     84.03 o 
   2   0   2    28213.22    31896.13   1862.16 o 
   4   0   2     3058.83     3986.86    175.72 o 
   6   0   2      132.43      168.18      9.36 o 
   8   0   2      269.64      344.60     12.90 o 
  10   0   2       68.38       63.94      7.84 o 
  12   0   2      627.50      674.96     24.16 o 
  14   0   2       18.52       17.72      6.04 o 
  16   0   2      100.94       99.97     16.83 o 
  18   0   2        2.20        2.82      9.92 o 
  20   0   2        0.62       11.47     18.35 o 
 -21   1   2        6.31       34.42     22.94 o 
 -20   1   2        0.95        0.00     14.91 o 
 -19   1   2       26.19       35.28     22.37 o 
 -18   1   2       21.43       12.31      8.40 o 
 -17   1   2       26.19       31.01      8.42 o 
 -16   1   2      476.31      432.73     16.72 o 
 -15   1   2       46.88       58.10      7.78 o 
 -14   1   2      129.98      150.22     14.47 o 
 -13   1   2       19.28       34.43      7.56 o 
 -12   1   2       72.96       53.17      8.86 o 
 -11   1   2      404.35      346.54     16.30 o 
 -10   1   2      465.05      543.21     21.63 o 
  -9   1   2      533.86      444.97     14.30 o 
  -8   1   2     2637.44     3140.87    116.77 o 
  -7   1   2      525.61      422.61     21.96 o 
  -6   1   2      425.49      507.79     31.02 o 
  -5   1   2     2083.43     2510.33    130.87 o 
  -4   1   2      226.68      212.65      6.98 o 
  -3   1   2     2062.66     2584.33     73.16 o 
  -2   1   2     4692.99     4009.06    135.78 o 
  -1   1   2    17254.00    19455.99    364.98 o 
   0   1   2        9.02        7.06      1.12 o 
   1   1   2     5239.09     5329.00    114.09 o 
   2   1   2     7147.64     7636.28    270.06 o 
   3   1   2    31200.63    33644.13   1195.82 o 
   5   1   2       23.66       23.64      2.48 o 
   6   1   2      495.65      438.98     26.52 o 
   7   1   2     3084.83     2509.09     80.05 o 
   8   1   2        3.47        1.28      1.74 o 
   9   1   2        3.89        5.89      2.82 o 
  10   1   2       17.58       15.54      4.82 o 
  11   1   2       42.69       29.04      6.15 o 
  12   1   2        5.11        3.71      2.91 o 
  13   1   2      393.34      403.38     14.04 o 
  14   1   2       84.14       67.63      7.91 o 
  15   1   2       87.76       73.80      9.09 o 
  16   1   2       35.96       45.76      7.94 o 
  17   1   2      140.45      169.37     13.49 o 
  18   1   2       85.85       91.38     15.45 o 
  19   1   2        0.13        4.81      9.75 o 
  20   1   2        1.13       18.11     11.13 o 
  21   1   2       28.38       28.11     21.80 o 
 -20   2   2        0.07        6.60     11.76 o 
 -19   2   2       25.24       15.70      9.55 o 
 -18   2   2        8.28        0.00      7.73 o 
 -17   2   2        3.82       20.09      9.05 o 
 -16   2   2      139.53      173.16     17.69 o 
 -15   2   2        1.45        3.38      5.61 o 
 -14   2   2      200.78      170.75     11.22 o 
 -13   2   2       18.55       27.44      5.60 o 
 -12   2   2      221.57      220.15      9.33 o 
 -11   2   2       79.85      109.43      7.25 o 
 -10   2   2      178.07      160.08      8.94 o 
  -9   2   2      107.48      101.35      7.40 o 
  -8   2   2      738.45      731.00     24.12 o 
  -7   2   2     3162.81     3060.61    103.24 o 
  -6   2   2     3960.85     4146.88    144.68 o 
  -5   2   2       62.51       56.09      3.90 o 
  -4   2   2      213.09      232.26      6.99 o 
  -3   2   2      630.94      508.88     10.51 o 
  -2   2   2     1685.78     2084.64     41.23 o 
   0   2   2    46825.10    46677.00    680.46 o 
   1   2   2      815.57      696.01     20.74 o 
   2   2   2     3967.59     3960.26     68.23 o 
   3   2   2      820.06     1041.27     39.02 o 
   4   2   2     1406.42     1545.52     84.83 o 
   5   2   2       21.61       16.35      4.62 o 
   6   2   2      251.09      220.41     22.11 o 
   7   2   2      263.07      245.36     29.76 o 
   8   2   2      203.74      202.29     15.69 o 
   9   2   2      381.36      478.96     22.54 o 
  10   2   2      555.33      484.64     13.16 o 
  11   2   2       95.83       84.09     13.03 o 
  12   2   2      276.20      182.30     34.73 o 
  13   2   2      214.92      159.69     44.84 o 
  14   2   2      295.79      213.01     46.34 o 
  15   2   2      380.31      275.72     58.79 o 
  16   2   2        0.43        3.48      5.13 o 
  17   2   2      115.06       69.22     26.79 o 
  18   2   2        7.85        8.22      7.31 o 
  19   2   2       27.80       34.48     13.51 o 
  20   2   2        0.16       11.44     12.15 o 
 -20   3   2       11.80       24.88     10.82 o 
 -19   3   2        2.43        8.53      9.32 o 
 -18   3   2        1.11        7.41      8.94 o 
 -17   3   2       57.13       53.29     12.11 o 
 -16   3   2       11.33       24.19      9.66 o 
 -15   3   2      117.96       90.53     13.77 o 
 -14   3   2        9.13        1.93      5.75 o 
 -13   3   2        4.87        6.90      6.18 o 
 -12   3   2       22.46       26.90      6.09 o 
 -11   3   2      317.69      253.29     11.09 o 
 -10   3   2     1197.21     1333.46     55.69 o 
  -9   3   2        0.16        1.58      2.65 o 
  -8   3   2      638.83      734.20     16.89 o 
  -7   3   2     1950.65     2061.18     46.00 o 
  -6   3   2        0.70        3.37      2.63 o 
  -5   3   2       11.75       10.05      3.41 o 
  -4   3   2      628.00      609.36     16.23 o 
  -3   3   2     2007.28     1661.13     22.72 o 
  -2   3   2        7.18        1.47      3.39 o 
  -1   3   2     2902.57     2657.36     40.44 o 
   0   3   2      196.75      219.11     18.35 o 
   1   3   2        6.74        4.08      2.56 o 
   2   3   2       77.74       74.72      7.14 o 
   3   3   2      516.80      522.18     16.95 o 
   4   3   2     1000.36      856.79     18.01 o 
   5   3   2       38.08       30.64      6.01 o 
   6   3   2     3885.85     4029.56    201.68 o 
   7   3   2      651.42      684.84     25.64 o 
   8   3   2     1216.51     1264.80     60.52 o 
   9   3   2        4.05        2.00      2.77 o 
  10   3   2       11.32        4.87      4.47 o 
  11   3   2      696.70      771.94     33.86 o 
  12   3   2      466.39      395.69     16.72 o 
  13   3   2       11.65       21.74      6.50 o 
  14   3   2       32.36       59.08      9.46 o 
  15   3   2       10.81        0.00      6.91 o 
  16   3   2       31.79       25.52     11.76 o 
  17   3   2      120.95      172.61     24.33 o 
  18   3   2        2.62        0.00     10.52 o 
  19   3   2        0.54        7.85     10.34 o 
  20   3   2       12.80       29.16     18.07 o 
 -19   4   2        4.03        7.23      9.11 o 
 -18   4   2        5.39        9.74      8.61 o 
 -17   4   2        2.98       11.73      9.56 o 
 -16   4   2        9.83        7.85      7.84 o 
 -15   4   2       13.51        5.47      7.47 o 
 -14   4   2      194.54      195.93     19.16 o 
 -13   4   2       50.29       47.98     10.70 o 
 -12   4   2      146.78      122.59     14.49 o 
 -11   4   2        0.07        6.90      5.55 o 
 -10   4   2        7.68       12.36      5.28 o 
  -9   4   2       11.29       11.57      4.03 o 
  -8   4   2      183.53      169.52     10.58 o 
  -7   4   2      477.59      555.05     27.82 o 
  -6   4   2     1504.87     1495.18     49.54 o 
  -5   4   2      973.12     1025.93     33.55 o 
  -4   4   2      181.76      167.19     10.42 o 
  -3   4   2     1660.14     1773.53     30.73 o 
  -2   4   2      146.65      127.22     11.84 o 
  -1   4   2       15.89        2.99      7.74 o 
   0   4   2     2196.11     2158.99     67.11 o 
   1   4   2      208.72      255.33     15.41 o 
   2   4   2      224.02      186.69     10.86 o 
   3   4   2      790.08      687.23     24.22 o 
   4   4   2      582.79      507.19     34.31 o 
   5   4   2        5.51        4.37      2.87 o 
   6   4   2       49.03       58.17      7.62 o 
   7   4   2      520.68      578.83     15.95 o 
   8   4   2       61.40       47.92      7.13 o 
   9   4   2      747.74      768.60     34.03 o 
  10   4   2      187.90      179.46     12.46 o 
  11   4   2      131.53      148.82     12.21 o 
  12   4   2       25.06       19.36      6.52 o 
  13   4   2       11.06       16.57     10.70 o 
  14   4   2       24.82       28.28     16.35 o 
  15   4   2        4.58       13.32     10.61 o 
  16   4   2       20.62       11.47     11.76 o 
  17   4   2       43.42       49.59     16.09 o 
  18   4   2       22.17       36.87     15.17 o 
  19   4   2        1.09        0.00     10.34 o 
 -18   5   2        1.74        2.78     10.86 o 
 -17   5   2        9.25        9.27     11.10 o 
 -16   5   2        0.23        4.41     10.12 o 
 -15   5   2        0.82        0.00     10.04 o 
 -14   5   2        0.16        0.00      8.90 o 
 -13   5   2        3.07        0.00      8.54 o 
 -12   5   2       37.70       42.45     14.13 o 
 -11   5   2       41.29       35.84     14.63 o 
 -10   5   2       16.24        6.93      7.84 o 
  -9   5   2      252.30      267.08     16.04 o 
  -8   5   2      120.12      155.07     21.54 o 
  -7   5   2       52.40       42.02      7.06 o 
  -6   5   2       43.42       29.84      6.98 o 
  -5   5   2       54.31       64.39      8.80 o 
  -4   5   2      163.90      153.66     11.53 o 
  -3   5   2      106.12      110.01     17.78 o 
  -2   5   2       19.36       26.12      8.25 o 
  -1   5   2      900.27      903.40     46.46 o 
   0   5   2        9.95        5.88      6.20 o 
   1   5   2      124.83      116.86     13.99 o 
   2   5   2        9.10       10.57      5.03 o 
   3   5   2      249.07      223.17     13.17 o 
   4   5   2        0.43        2.93      4.30 o 
   5   5   2       79.18       68.87     19.36 o 
   6   5   2       10.96       19.70      5.00 o 
   7   5   2        0.01        3.61      5.55 o 
   8   5   2       81.00       60.86     10.27 o 
   9   5   2      258.98      223.11     16.80 o 
  10   5   2        0.52        0.12      6.51 o 
  11   5   2      731.55      694.71     45.89 o 
  12   5   2       70.68       88.16     20.36 o 
  13   5   2      210.46      191.28     24.94 o 
  14   5   2        3.07        0.00      9.87 o 
  15   5   2        0.23        2.62     10.70 o 
  16   5   2       27.98       28.93     13.47 o 
  17   5   2       19.14       34.98     13.78 o 
 -16   6   2        5.23        6.08      9.93 o 
 -15   6   2        4.65        7.49     10.34 o 
 -14   6   2        9.43       23.50     12.55 o 
 -13   6   2        7.27        0.00     10.74 o 
 -12   6   2      147.98      146.15     22.70 o 
 -11   6   2        7.43       18.37     10.86 o 
 -10   6   2      249.39      263.89     26.95 o 
  -9   6   2       12.00       13.88     11.10 o 
  -8   6   2       78.80      110.92     19.01 o 
  -7   6   2        9.73       11.50      8.78 o 
  -6   6   2      119.00      121.47     11.26 o 
  -5   6   2       13.43       18.04      6.73 o 
  -4   6   2       59.08       43.27      8.66 o 
  -3   6   2       52.39       44.52     10.93 o 
  -2   6   2       76.64       61.45     31.55 o 
  -1   6   2        0.01        0.00      5.46 o 
   0   6   2       35.81       53.34     16.63 o 
   1   6   2      190.73      181.76     14.58 o 
   2   6   2       28.32       27.05      7.30 o 
   3   6   2      129.58      120.36     12.80 o 
   4   6   2      152.30      101.01     12.22 o 
   5   6   2      265.80      189.39     42.02 o 
   6   6   2       14.34        5.20      5.01 o 
   7   6   2      251.53      264.42     17.69 o 
   8   6   2        0.00        3.21      6.27 o 
   9   6   2      125.75      158.66     16.42 o 
  10   6   2       32.23       30.97     12.98 o 
  11   6   2       82.19       78.42     17.79 o 
  12   6   2       89.39       87.03     19.27 o 
  13   6   2       74.53       85.62     23.80 o 
  14   6   2       23.14       32.44     14.60 o 
  15   6   2       31.05       55.99     16.61 o 
  16   6   2        0.17        6.03     13.48 o 
 -14   7   2       10.20       10.68     15.49 o 
 -13   7   2        4.64        3.09      9.09 o 
 -12   7   2        0.04        2.16      8.49 o 
 -11   7   2        7.42        0.00      9.78 o 
 -10   7   2        0.00        2.80     10.34 o 
  -9   7   2       98.44      112.21     37.28 o 
  -8   7   2        0.27        0.53      9.88 o 
  -7   7   2       65.26       54.35     16.92 o 
  -6   7   2        2.02        1.20      8.89 o 
  -5   7   2        3.54       12.13      9.93 o 
  -4   7   2       16.82       15.65      8.27 o 
  -3   7   2       26.08       18.58     10.19 o 
  -2   7   2       34.79       13.10     24.66 o 
  -1   7   2       24.28       28.68     16.06 o 
   0   7   2       12.91        7.82      8.81 o 
   1   7   2        2.72        0.00      6.22 o 
   2   7   2        0.07        0.00      5.45 o 
   3   7   2        9.71       12.48      7.49 o 
   4   7   2       79.34      130.71     15.35 o 
   5   7   2       38.19       48.79     11.02 o 
   6   7   2       87.27       62.61     37.29 o 
   7   7   2      105.22      119.91     15.25 o 
   8   7   2       74.66       84.12     18.20 o 
   9   7   2        5.51        2.60     10.34 o 
  10   7   2       26.98       28.29     13.51 o 
  11   7   2        0.82        0.00     10.52 o 
  12   7   2       37.48       54.31     17.49 o 
  13   7   2       26.02       17.15     11.68 o 
  14   7   2        5.74       12.60     10.93 o 
 -11   8   2        0.33        6.76      9.30 o 
 -10   8   2       16.16       14.46     11.33 o 
  -9   8   2        0.29        0.00      9.07 o 
  -8   8   2        9.92       20.84     12.62 o 
  -7   8   2       41.57       71.39     17.61 o 
  -6   8   2       12.79       12.92     11.68 o 
  -5   8   2       89.14       99.20     19.29 o 
  -4   8   2       59.32       47.03     23.52 o 
  -3   8   2        4.19       11.89     11.10 o 
  -2   8   2       30.57       48.33     14.77 o 
  -1   8   2        1.90        0.00      9.33 o 
   0   8   2        5.66        9.18     10.55 o 
   1   8   2       31.59       43.73     14.77 o 
   2   8   2       19.87       10.03      9.71 o 
   3   8   2       74.20      110.69     25.24 o 
   4   8   2       17.72        5.62      8.02 o 
   5   8   2        0.16        1.71      7.78 o 
   6   8   2        0.77        0.64     10.29 o 
   7   8   2        1.63        0.00     11.18 o 
   8   8   2       14.33        7.74     11.36 o 
   9   8   2        4.13       16.92     12.96 o 
  10   8   2        0.56        0.00     10.90 o 
  11   8   2        0.00        8.93     10.70 o 
  -6   9   2        1.13        3.02      9.30 o 
  -5   9   2       13.21        8.47     11.15 o 
  -4   9   2        0.60        0.57     14.34 o 
  -3   9   2        0.87        4.59     17.78 o 
  -2   9   2       15.66       30.97     19.50 o 
  -1   9   2        0.22        1.72     16.63 o 
   0   9   2        1.68       18.17     12.81 o 
   1   9   2        1.32        7.97     11.96 o 
   2   9   2       15.58       32.81     15.17 o 
   3   9   2        1.93       10.62     12.66 o 
   4   9   2        1.87        0.00     16.63 o 
   5   9   2        1.10       22.37     15.49 o 
   6   9   2        1.56       32.69     18.35 o 
 -19   0   3        1.86        9.75     15.49 o 
 -17   0   3       44.22       43.88     12.96 o 
 -15   0   3      157.61      183.61     14.90 o 
 -13   0   3        0.10        0.17      4.24 o 
 -11   0   3     1559.78     1598.38     60.51 o 
  -9   0   3     3257.80     3165.25     66.54 o 
  -7   0   3      422.78      317.82     44.74 o 
  -5   0   3    10062.05     9999.15   1558.86 o 
  -3   0   3     1402.61     1450.73     89.19 o 
  -1   0   3     3782.62     5384.13    186.42 o 
   1   0   3    12863.61    13228.96    919.54 o 
   3   0   3     4105.49     4513.43    207.64 o 
   5   0   3     2934.23     3675.08    231.16 o 
   7   0   3     1797.42     1247.70     96.02 o 
   9   0   3     1805.48     1684.93     99.17 o 
  11   0   3      182.86      196.39     12.23 o 
  13   0   3      127.21      157.16     12.72 o 
  15   0   3      694.70      663.75     33.27 o 
  17   0   3        7.58       13.65     10.86 o 
  19   0   3        8.73       24.95     24.38 o 
  21   0   3       30.58       33.27     21.80 o 
 -21   1   3       12.82       20.08     19.50 o 
 -20   1   3       67.74       88.69     19.59 o 
 -19   1   3       19.72       12.59     11.51 o 
 -18   1   3       46.85       19.35     12.15 o 
 -17   1   3       73.86       91.10     10.50 o 
 -16   1   3       11.77       25.26      6.89 o 
 -15   1   3       21.04       16.66      5.52 o 
 -14   1   3       45.68       47.81      7.03 o 
 -13   1   3      521.99      481.86     23.94 o 
 -12   1   3      537.92      458.91     14.96 o 
 -11   1   3     1070.20      982.85     46.94 o 
 -10   1   3      614.75      579.26     36.98 o 
  -9   1   3      618.93      615.73     24.29 o 
  -8   1   3     5228.48     5263.96    191.94 o 
  -7   1   3     3058.26     3838.36    140.69 o 
  -6   1   3    23242.66    25406.81   1080.73 o 
  -5   1   3       25.66       20.04      4.19 o 
  -4   1   3     3972.35     4138.76    160.24 o 
  -3   1   3    14682.79    16605.93    567.61 o 
  -2   1   3     1221.94     1589.53     59.19 o 
  -1   1   3      493.20      637.27     21.36 o 
   0   1   3     3783.18     4413.32     84.12 o 
   1   1   3     3436.83     3635.67     83.95 o 
   2   1   3    10902.55    12697.41    427.78 o 
   3   1   3     2021.93     2092.57     91.24 o 
   4   1   3     2556.13     3039.09    104.96 o 
   5   1   3     4889.43     4807.84    162.79 o 
   6   1   3     1177.89     1284.42     48.14 o 
   7   1   3     1173.15     1251.06     37.97 o 
   8   1   3       15.95       11.04      2.71 o 
   9   1   3      140.50      117.17      6.49 o 
  10   1   3      186.52      187.14      7.84 o 
  11   1   3       20.99       27.95      4.46 o 
  12   1   3        6.38        9.99      3.37 o 
  13   1   3      568.82      519.14     21.74 o 
  14   1   3      276.82      232.73     16.82 o 
  15   1   3       24.08       19.88      5.86 o 
  16   1   3      139.12      111.79     29.04 o 
  17   1   3      278.91      156.87     52.33 o 
  18   1   3        2.19        8.65      7.16 o 
  19   1   3        0.14        0.38      8.94 o 
  20   1   3       15.95       19.85     11.17 o 
 -20   2   3        0.16       11.89     11.02 o 
 -19   2   3        0.04        7.84     11.67 o 
 -18   2   3       69.73       65.13     12.55 o 
 -17   2   3        0.75        1.17      7.03 o 
 -16   2   3       90.40      108.74     15.27 o 
 -15   2   3       12.14       18.08      6.51 o 
 -14   2   3        4.10        5.94      4.66 o 
 -13   2   3       13.34       13.35      4.74 o 
 -12   2   3      157.22      182.60     10.22 o 
 -11   2   3       24.50       31.12      4.70 o 
 -10   2   3     1207.55     1226.73     43.92 o 
  -9   2   3     2137.50     2519.37     93.52 o 
  -8   2   3     1720.95     1899.57     60.04 o 
  -7   2   3     3922.11     4299.40    133.53 o 
  -6   2   3     2250.25     2248.04     59.47 o 
  -5   2   3      628.91      694.58     15.94 o 
  -4   2   3        2.46        2.41      2.04 o 
  -3   2   3     3716.44     3944.54     89.74 o 
  -2   2   3      370.42      398.57      6.69 o 
  -1   2   3      892.28      873.59    186.61 o 
   0   2   3     1504.78     1485.29     30.63 o 
   1   2   3    29715.10    30989.02    613.73 o 
   2   2   3    12700.94    12271.71    203.82 o 
   3   2   3      256.22      228.16     12.34 o 
   4   2   3    10377.39     9797.08    499.75 o 
   5   2   3      490.99      512.48     38.06 o 
   6   2   3     1179.78     1208.15     93.42 o 
   7   2   3     1230.33     1325.14    128.70 o 
   8   2   3        0.71        0.62      1.80 o 
   9   2   3        4.00        3.80      2.21 o 
  10   2   3      347.31      256.98     46.35 o 
  11   2   3      155.76      109.34     22.75 o 
  12   2   3        0.93        0.00      4.16 o 
  13   2   3      538.03      555.42     20.01 o 
  14   2   3       15.56       24.52      7.09 o 
  15   2   3      367.50      347.56     17.54 o 
  16   2   3        0.17        0.99      5.99 o 
  17   2   3       42.51       50.39     12.32 o 
  18   2   3        3.53       13.03      9.80 o 
  19   2   3        5.04       16.92     10.64 o 
  20   2   3        0.17       16.12     11.55 o 
 -20   3   3        9.28       15.14     10.59 o 
 -19   3   3        0.47        0.85      8.40 o 
 -18   3   3        0.50        0.00      7.58 o 
 -17   3   3        1.59        8.74      8.83 o 
 -16   3   3       53.00       55.69     12.42 o 
 -15   3   3      123.37      113.11     15.27 o 
 -14   3   3        5.20        4.77      6.63 o 
 -13   3   3       62.50       56.48      8.41 o 
 -12   3   3       71.13       61.20      8.37 o 
 -11   3   3       51.97       76.30      8.86 o 
 -10   3   3        3.96        5.77      3.46 o 
  -9   3   3        3.96        5.87      3.04 o 
  -8   3   3      258.21      276.36     11.89 o 
  -7   3   3     3430.27     3565.37     65.66 o 
  -6   3   3      431.98      439.19     12.65 o 
  -5   3   3      211.23      220.85      8.91 o 
  -4   3   3       37.60       29.88      4.80 o 
  -3   3   3     2441.11     2667.56     28.69 o 
  -2   3   3       10.80        7.76      3.18 o 
  -1   3   3      131.92      100.35     41.01 o 
   0   3   3       14.08        7.08     11.81 o 
   1   3   3      112.86      105.17      7.68 o 
   2   3   3       10.38       13.09      4.20 o 
   3   3   3     1530.11     1790.79     64.48 o 
   4   3   3      916.03      729.87     26.17 o 
   5   3   3     2324.94     2436.37    167.04 o 
   6   3   3      214.71      260.57     21.18 o 
   7   3   3       30.29       29.27      7.68 o 
   8   3   3      270.33      322.50     33.16 o 
   9   3   3      457.90      363.56     17.33 o 
  10   3   3     1440.33     1410.45     50.50 o 
  11   3   3        2.07        0.35      4.10 o 
  12   3   3      219.34      220.65     13.51 o 
  13   3   3      267.04      278.17     15.01 o 
  14   3   3      168.54      160.45     13.78 o 
  15   3   3       32.83       18.16      8.88 o 
  16   3   3        0.00        6.02      7.69 o 
  17   3   3       64.60       72.94     18.35 o 
  18   3   3        3.82       11.70     12.37 o 
  19   3   3        6.53        9.75     11.01 o 
 -19   4   3        3.15        8.59      8.71 o 
 -18   4   3        2.76       16.61      9.70 o 
 -17   4   3        0.19        3.56      7.93 o 
 -16   4   3        9.19       23.96     10.19 o 
 -15   4   3       11.07        9.54      8.48 o 
 -14   4   3       16.06       16.40      8.89 o 
 -13   4   3        1.05        0.10      7.28 o 
 -12   4   3        0.98        2.50      5.38 o 
 -11   4   3       61.65       63.14      9.29 o 
 -10   4   3      205.96      147.52     11.47 o 
  -9   4   3       93.61      136.68     11.14 o 
  -8   4   3      418.99      398.15     20.14 o 
  -7   4   3      223.07      298.10     22.27 o 
  -6   4   3      125.04      139.95      9.08 o 
  -5   4   3        0.51        1.21      3.26 o 
  -4   4   3       29.37       32.93      5.53 o 
  -3   4   3       85.24       70.92      8.05 o 
  -2   4   3      537.47      500.04     20.49 o 
  -1   4   3     1042.14      972.22     40.72 o 
   0   4   3     1685.90     1367.21     32.37 o 
   1   4   3       87.94       94.71     12.86 o 
   2   4   3      598.18      578.59     19.16 o 
   3   4   3       48.42       24.65      6.07 o 
   4   4   3      189.06      152.33     10.92 o 
   5   4   3      231.46      231.84      9.99 o 
   6   4   3       70.70       57.02      7.70 o 
   7   4   3      263.63      153.60     91.15 o 
   8   4   3      249.11      223.88     12.11 o 
   9   4   3     1381.13     1224.83     74.93 o 
  10   4   3       56.76       47.83      8.05 o 
  11   4   3      503.52      478.50     18.78 o 
  12   4   3       55.24       42.79      8.47 o 
  13   4   3        6.65        3.81      5.81 o 
  14   4   3        4.65        4.48      9.18 o 
  15   4   3       60.03       82.48     18.45 o 
  16   4   3        2.09       17.82     11.96 o 
  17   4   3       19.19       44.14     15.92 o 
  18   4   3        0.81        0.00     15.77 o 
  19   4   3       27.25       35.04     14.80 o 
 -18   5   3        1.90        7.30      7.95 o 
 -17   5   3        3.64        3.81      8.06 o 
 -16   5   3        4.02        0.00      6.74 o 
 -15   5   3        0.08        0.00      7.66 o 
 -14   5   3        0.03        0.00      5.80 o 
 -13   5   3        0.51        3.50      7.66 o 
 -12   5   3      137.89      145.78     17.22 o 
 -11   5   3        2.66        0.00      6.22 o 
 -10   5   3       49.73       75.48     12.34 o 
  -9   5   3       22.66       23.16      6.07 o 
  -8   5   3        5.37        0.00      4.21 o 
  -7   5   3      281.68      315.56     20.17 o 
  -6   5   3        0.13        1.08      4.35 o 
  -5   5   3       21.98       23.52      6.05 o 
  -4   5   3      482.97      408.02     17.17 o 
  -3   5   3      246.96      273.25     14.56 o 
  -2   5   3      529.93      479.01     23.11 o 
  -1   5   3       18.85       12.05     10.90 o 
   0   5   3       26.98       45.38      7.17 o 
   1   5   3        8.35       16.44      5.49 o 
   2   5   3      127.20      137.34     12.78 o 
   3   5   3      271.28      247.56     15.74 o 
   4   5   3       18.06       42.05      7.83 o 
   5   5   3       10.05       20.08      5.19 o 
   6   5   3       46.76       33.80      8.12 o 
   7   5   3      158.76       55.83     48.90 o 
   8   5   3      471.55      431.64     20.99 o 
   9   5   3        3.18        8.44      6.82 o 
  10   5   3       89.26      105.21     13.91 o 
  11   5   3      280.55      281.62     22.31 o 
  12   5   3        6.31       19.50     11.15 o 
  13   5   3       75.50       51.49     16.63 o 
  14   5   3      110.44       86.57     19.64 o 
  15   5   3        2.61        6.05     11.47 o 
  16   5   3       11.44       22.78     12.26 o 
  17   5   3        0.70        9.43      9.37 o 
 -16   6   3       10.92       11.76     10.16 o 
 -15   6   3        5.69        2.42      9.93 o 
 -14   6   3        6.26       14.33     11.10 o 
 -13   6   3        7.37       14.74     11.68 o 
 -12   6   3       38.98       49.06     15.11 o 
 -11   6   3        0.18        0.00      8.31 o 
 -10   6   3       41.55       40.60     12.96 o 
  -9   6   3      108.05      108.21     19.01 o 
  -8   6   3        6.24        4.13      6.18 o 
  -7   6   3        2.61       13.60      6.74 o 
  -6   6   3      166.88      136.54     17.50 o 
  -5   6   3       76.01       67.67     10.17 o 
  -4   6   3        4.56        5.84      5.36 o 
  -3   6   3      179.88      186.63     14.09 o 
  -2   6   3        2.12        5.74      6.90 o 
  -1   6   3      214.70      169.42     17.79 o 
   0   6   3       56.36       64.53      9.24 o 
   1   6   3        3.14       15.70      5.84 o 
   2   6   3      162.16      199.58     16.76 o 
   3   6   3       55.48       59.72     10.12 o 
   4   6   3      620.25      538.85     25.36 o 
   5   6   3       56.01       74.91     11.23 o 
   6   6   3      150.64      117.19     13.80 o 
   7   6   3       39.53       17.12     18.68 o 
   8   6   3       35.43       33.19      9.24 o 
   9   6   3        0.25        1.35      7.08 o 
  10   6   3      157.49      155.29     22.29 o 
  11   6   3        0.06        0.00      9.92 o 
  12   6   3       27.58       30.97     13.77 o 
  13   6   3       25.62       38.54     15.02 o 
  14   6   3       63.26       92.08     20.09 o 
  15   6   3        1.09        0.00      9.78 o 
  16   6   3        6.35        7.34      9.55 o 
 -14   7   3        8.26       12.65     14.05 o 
 -13   7   3       18.52       13.11     11.74 o 
 -12   7   3       22.60       37.41     13.95 o 
 -11   7   3        7.57        5.30      9.76 o 
 -10   7   3        7.44        4.90     10.52 o 
  -9   7   3        0.51        0.00      8.25 o 
  -8   7   3       23.98       25.39     12.09 o 
  -7   7   3       47.46       59.69     15.17 o 
  -6   7   3       94.75       80.33     16.39 o 
  -5   7   3        7.27       17.70     10.89 o 
  -4   7   3       90.90      108.16     17.83 o 
  -3   7   3       66.91       88.61     13.19 o 
  -2   7   3      232.96      228.00     21.88 o 
  -1   7   3      106.39       91.85     16.42 o 
   0   7   3        9.27       10.85      9.12 o 
   1   7   3        3.81       12.24      9.07 o 
   2   7   3       42.86       42.59      9.46 o 
   3   7   3      355.39      288.56     18.44 o 
   4   7   3       59.84       72.32     12.33 o 
   5   7   3      224.86      268.50     32.46 o 
   6   7   3      154.94      224.09     23.48 o 
   7   7   3       68.18       35.61     33.79 o 
   8   7   3        2.12        5.15      7.73 o 
   9   7   3       42.63       43.96     14.99 o 
  10   7   3       24.31       29.90     13.77 o 
  11   7   3        4.87       14.31     13.14 o 
  12   7   3       26.93       29.79     13.58 o 
  13   7   3       13.69       22.18     14.34 o 
  14   7   3        0.02        9.09     12.05 o 
 -11   8   3        2.40       17.01     10.19 o 
 -10   8   3        1.83        6.82      8.96 o 
  -9   8   3        0.09        2.76     10.34 o 
  -8   8   3       13.08       15.34     11.99 o 
  -7   8   3        3.19        5.16     10.14 o 
  -6   8   3        4.08       20.53     11.85 o 
  -5   8   3       59.61       53.92     24.09 o 
  -4   8   3        4.18       13.43     11.67 o 
  -3   8   3      121.36      132.28     21.63 o 
  -2   8   3       19.12        6.45     11.76 o 
  -1   8   3        1.85        0.00      9.12 o 
   0   8   3       24.85       15.44     11.55 o 
   1   8   3       27.42       50.34     15.01 o 
   2   8   3        7.91        1.52      9.93 o 
   3   8   3        0.09        4.49     10.04 o 
   4   8   3        1.28        2.07      9.71 o 
   5   8   3        5.89       10.38      8.60 o 
   6   8   3       18.30       19.00      9.81 o 
   7   8   3        3.20       15.56     12.33 o 
   8   8   3        0.11        1.88     11.02 o 
   9   8   3       59.00       65.33     18.20 o 
  10   8   3       17.44       16.74     13.55 o 
  11   8   3       50.56       47.69     14.99 o 
  -6   9   3        0.94        7.92      9.93 o 
  -5   9   3       25.56       16.21     11.51 o 
  -4   9   3        1.10        0.00     10.45 o 
  -3   9   3        0.44       16.63     15.49 o 
  -2   9   3       13.21       31.55     22.37 o 
  -1   9   3       78.13       66.54     26.39 o 
   0   9   3       10.63       33.63     13.99 o 
   1   9   3        5.75        2.02     10.89 o 
   2   9   3        0.83       12.59     11.99 o 
   3   9   3       10.54       22.82     14.53 o 
   4   9   3        0.78        0.00     10.86 o 
   5   9   3        9.77        9.75     15.49 o 
   6   9   3        0.79        0.00     14.34 o 
 -18   0   4       21.38       14.07     10.34 o 
 -16   0   4      150.15      102.19     16.50 o 
 -14   0   4      140.12      100.68     34.00 o 
 -12   0   4       49.11       32.39     18.46 o 
 -10   0   4       21.96       12.13      5.12 o 
  -8   0   4     1582.39     1098.07    159.07 o 
  -6   0   4     6816.91     7536.38    455.34 o 
  -4   0   4    33789.61    36266.01   2447.22 o 
  -2   0   4    14232.00    14316.88    978.54 o 
   0   0   4    10596.20    12428.66   1049.67 o 
   2   0   4    13451.36    15960.77    992.88 o 
   4   0   4     8076.25     9037.16    619.48 o 
   6   0   4      590.71      470.08     30.11 o 
   8   0   4        0.60        0.00      4.24 o 
  10   0   4      791.04      715.41     48.10 o 
  12   0   4      281.03      258.24     16.79 o 
  14   0   4      450.97      402.67     40.56 o 
  16   0   4      263.43      251.02     23.89 o 
  18   0   4        1.68        2.66      9.78 o 
  20   0   4       18.91        7.34     11.84 o 
 -21   1   4        3.17       22.94     19.50 o 
 -20   1   4       18.95       18.50     13.58 o 
 -19   1   4       27.77       16.14     12.73 o 
 -18   1   4        2.49       12.40     11.57 o 
 -17   1   4        4.99        6.73      7.73 o 
 -16   1   4      107.76       95.22     10.00 o 
 -15   1   4      135.99      104.79     10.27 o 
 -14   1   4      240.62      252.69     12.21 o 
 -13   1   4      195.50      189.94     10.56 o 
 -12   1   4     1049.43     1044.57     41.48 o 
 -11   1   4      390.38      400.71     14.75 o 
 -10   1   4     1437.78     1483.63     43.95 o 
  -9   1   4     3308.68     3829.13    105.86 o 
  -8   1   4      133.18      151.66      6.49 o 
  -7   1   4      155.52      123.43      6.84 o 
  -6   1   4      106.29      139.97     14.05 o 
  -5   1   4     2286.99     2119.35     82.99 o 
  -4   1   4    10972.60    11398.12    407.99 o 
  -3   1   4     8007.14    10250.60    520.91 o 
  -2   1   4       52.86       75.04      5.02 o 
  -1   1   4    15965.20    17215.37    607.10 o 
   0   1   4     1279.50     1448.66     33.19 o 
   2   1   4     3601.81     4002.89     96.09 o 
   3   1   4     2836.05     2666.13     76.58 o 
   4   1   4       22.51       19.23      3.44 o 
   5   1   4      247.64      271.45      9.68 o 
   7   1   4       33.31       30.55      3.59 o 
   8   1   4     1187.99     1213.20     29.42 o 
   9   1   4     1146.22     1049.42     41.16 o 
  10   1   4      199.14      233.25      9.40 o 
  11   1   4      691.40      753.23     27.14 o 
  12   1   4        9.98        9.32      3.98 o 
  13   1   4      103.05      124.11     11.81 o 
  14   1   4      978.49      899.56     57.21 o 
  15   1   4       55.85       41.07      8.86 o 
  16   1   4       69.58       84.28     11.37 o 
  17   1   4        3.88        7.90      7.43 o 
  18   1   4       95.88       92.96     13.40 o 
  19   1   4        2.28        7.01      9.56 o 
  20   1   4        0.90        5.08      9.78 o 
 -20   2   4        0.24        8.88     17.49 o 
 -19   2   4       20.41       43.83     16.42 o 
 -18   2   4        2.25       11.78     12.33 o 
 -17   2   4        9.10        5.24      6.80 o 
 -16   2   4      817.53      720.69     31.16 o 
 -15   2   4        1.15        7.28      5.21 o 
 -14   2   4      356.64      304.70     24.34 o 
 -13   2   4      277.20      232.88     11.70 o 
 -12   2   4      151.10      112.15      8.75 o 
 -11   2   4       81.39      114.26      8.36 o 
 -10   2   4       54.10       83.52      6.00 o 
  -9   2   4     2667.22     3046.50    111.40 o 
  -8   2   4        0.07        0.00      2.27 o 
  -7   2   4      163.46      169.67      6.52 o 
  -6   2   4     1657.66     1894.29     65.16 o 
  -5   2   4       33.59       34.97      2.82 o 
  -4   2   4      926.97      967.20     16.68 o 
  -3   2   4      872.77      862.43     13.16 o 
  -2   2   4       60.23       40.34      3.95 o 
  -1   2   4     3168.11     2459.77    533.60 o 
   0   2   4     8375.36     8700.38    182.06 o 
   1   2   4    14651.37    13791.25    251.07 o 
   2   2   4        5.79       10.39      3.28 o 
   3   2   4       32.63       29.47      4.15 o 
   4   2   4       25.91       16.11      3.79 o 
   5   2   4     2690.95     3226.81    105.06 o 
   6   2   4      527.79      505.76     29.43 o 
   7   2   4      357.56      421.80     17.05 o 
   8   2   4      719.18      583.75     25.22 o 
   9   2   4      348.88      331.88      9.89 o 
  10   2   4      627.19      567.35     34.05 o 
  11   2   4        0.83        2.20      4.02 o 
  12   2   4       96.08       72.18      9.30 o 
  13   2   4      227.36      215.00     39.19 o 
  14   2   4       18.16       11.25      7.18 o 
  15   2   4        0.08        0.00      4.67 o 
  16   2   4        4.15        0.00      5.27 o 
  17   2   4       82.99      109.82     13.60 o 
  18   2   4       12.55       20.11     10.37 o 
  19   2   4        7.19       14.63      9.99 o 
  20   2   4        0.83       19.43     13.72 o 
 -20   3   4        4.79       17.64     11.78 o 
 -19   3   4       10.48       14.21      9.91 o 
 -18   3   4       14.38       15.46      9.69 o 
 -17   3   4        4.76        0.00      7.92 o 
 -16   3   4       34.77       69.74     12.88 o 
 -15   3   4      106.03       71.86     12.91 o 
 -14   3   4       11.15       12.75      6.45 o 
 -13   3   4        5.55        6.15      4.77 o 
 -12   3   4       13.40        7.95      4.64 o 
 -11   3   4      108.48      105.74     10.82 o 
 -10   3   4      201.65      242.77     16.14 o 
  -9   3   4      615.84      502.46     13.56 o 
  -8   3   4     1765.39     1670.14     39.95 o 
  -7   3   4       23.85       29.23      3.77 o 
  -6   3   4     1907.25     2140.79     62.80 o 
  -5   3   4     2030.13     1905.96     41.54 o 
  -4   3   4     2859.66     2967.18     75.84 o 
  -3   3   4     2477.21     2350.96     37.55 o 
  -2   3   4       41.81       43.94      3.55 o 
  -1   3   4        0.83        1.21      1.60 o 
   0   3   4     1473.96     1319.76     27.30 o 
   1   3   4     8087.91     7487.13    234.99 o 
   2   3   4      152.45      133.73      8.66 o 
   3   3   4       51.23       73.88      7.71 o 
   4   3   4      500.05      433.03     15.59 o 
   5   3   4       36.99       28.89      5.24 o 
   6   3   4      204.08      194.31     20.41 o 
   7   3   4      735.68      756.48     38.81 o 
   8   3   4        9.46        5.65      4.97 o 
   9   3   4       31.72       18.15      9.66 o 
  10   3   4      199.05       71.21     49.51 o 
  11   3   4       11.73        3.75      3.86 o 
  12   3   4       39.78       24.57     11.59 o 
  13   3   4      162.75       98.87     48.79 o 
  14   3   4        7.93        3.35      5.05 o 
  15   3   4        8.73        0.77      5.49 o 
  16   3   4        6.86        4.16      6.55 o 
  17   3   4       57.96       57.08     15.99 o 
  18   3   4        5.46        8.30     11.33 o 
  19   3   4        6.54        0.00      9.29 o 
 -19   4   4        1.56       16.05      9.32 o 
 -18   4   4       17.04       24.61     11.07 o 
 -17   4   4       21.07       20.47      9.80 o 
 -16   4   4        0.33        1.42      7.65 o 
 -15   4   4       84.87      100.31     15.88 o 
 -14   4   4      226.46      211.23     22.00 o 
 -13   4   4        0.41        0.00      5.22 o 
 -12   4   4       29.35       27.88      7.07 o 
 -11   4   4      131.33      132.50     11.92 o 
 -10   4   4       49.10       58.54      8.86 o 
  -9   4   4       50.27       56.84      7.91 o 
  -8   4   4      193.78      227.46     23.06 o 
  -7   4   4       65.93       82.22      7.54 o 
  -6   4   4       58.19       72.71      7.15 o 
  -5   4   4     1272.54     1340.21     36.01 o 
  -4   4   4     1231.51     1186.93     34.03 o 
  -3   4   4      249.34      281.45     11.44 o 
  -2   4   4       18.93       20.58      4.10 o 
  -1   4   4     3016.26     2900.78     52.22 o 
   0   4   4        0.01        0.00      3.28 o 
   1   4   4      803.81      666.46     27.57 o 
   2   4   4     3447.53     3342.65    127.84 o 
   3   4   4      634.28      609.13     19.56 o 
   4   4   4     1947.10     1891.16     56.93 o 
   5   4   4      476.55      523.35     14.43 o 
   6   4   4       10.01       13.31      3.52 o 
   7   4   4      748.56      601.59     48.69 o 
   8   4   4     1215.90     1040.73    105.99 o 
   9   4   4      124.53       62.52     30.05 o 
  10   4   4      255.98      173.83     26.90 o 
  11   4   4      104.41      113.72     11.66 o 
  12   4   4        0.31        4.05      5.62 o 
  13   4   4      189.14      185.66     15.09 o 
  14   4   4        5.52       17.32      8.24 o 
  15   4   4        3.16        1.15      9.93 o 
  16   4   4       21.18       27.25     12.98 o 
  17   4   4        1.61        2.25     11.33 o 
  18   4   4      134.01      168.34     26.10 o 
 -17   5   4       15.02        8.48      8.59 o 
 -16   5   4        9.36       16.04      9.32 o 
 -15   5   4       18.65       22.80      9.58 o 
 -14   5   4       59.88       22.72      9.75 o 
 -13   5   4       14.76        2.80      6.66 o 
 -12   5   4       15.72        4.73      7.27 o 
 -11   5   4       89.90       98.12     14.36 o 
 -10   5   4      122.98      127.61     12.43 o 
  -9   5   4       50.21       62.82      9.00 o 
  -8   5   4       78.53       95.84     11.90 o 
  -7   5   4       76.03       67.59     10.04 o 
  -6   5   4       71.45       66.36      7.86 o 
  -5   5   4       55.11       59.00      8.34 o 
  -4   5   4      702.67      679.43     39.68 o 
  -3   5   4      172.46      158.11     12.40 o 
  -2   5   4      664.10      672.11     19.58 o 
  -1   5   4        2.90       10.76      4.52 o 
   0   5   4        0.75        1.59      3.74 o 
   1   5   4     1302.39     1349.68     29.83 o 
   2   5   4      389.42      387.91     16.90 o 
   3   5   4      107.83      129.08     11.89 o 
   4   5   4      587.01      651.94     35.37 o 
   5   5   4       25.37       21.33      6.78 o 
   6   5   4       92.38       88.90     11.26 o 
   7   5   4        0.01        4.44      6.66 o 
   8   5   4      289.17      211.61     60.85 o 
   9   5   4      168.72      106.80     58.24 o 
  10   5   4       95.14       94.41     13.40 o 
  11   5   4      832.10      865.31     32.15 o 
  12   5   4      133.72      183.78     18.42 o 
  13   5   4        9.71       11.22     11.10 o 
  14   5   4      107.60      104.92     20.49 o 
  15   5   4        0.92        6.61     10.93 o 
  16   5   4        0.78        0.44     10.12 o 
  17   5   4        1.73        4.99     10.04 o 
 -16   6   4        9.10       15.40     11.27 o 
 -15   6   4        0.00        0.00     14.63 o 
 -14   6   4       16.40       18.25     12.77 o 
 -13   6   4        0.04        0.00      9.71 o 
 -12   6   4       71.62       69.96     22.94 o 
 -11   6   4        2.61        0.00      8.25 o 
 -10   6   4        2.12        5.11     10.32 o 
  -9   6   4        0.14        0.00      7.00 o 
  -8   6   4        2.25        0.00      6.27 o 
  -7   6   4       72.19       91.01     15.52 o 
  -6   6   4       84.07       76.86     18.93 o 
  -5   6   4       44.54       57.01     12.37 o 
  -4   6   4        0.76        0.00      4.38 o 
  -3   6   4       19.96       16.66      8.49 o 
  -2   6   4       34.57       29.10      8.91 o 
  -1   6   4      276.40      277.40     20.09 o 
   0   6   4      123.05      125.49     11.82 o 
   1   6   4      990.42      977.86     28.07 o 
   2   6   4      107.22      100.55     11.72 o 
   3   6   4        0.00        2.45      4.87 o 
   4   6   4        0.21        3.75      5.44 o 
   5   6   4       84.06       80.08     11.81 o 
   6   6   4       11.25       19.86      9.11 o 
   7   6   4       17.28       25.34      8.50 o 
   8   6   4       19.21       12.56      6.38 o 
   9   6   4      564.48      634.59     66.25 o 
  10   6   4       17.35       49.89     11.60 o 
  11   6   4       33.90       59.46     16.12 o 
  12   6   4        9.13       19.83     13.77 o 
  13   6   4      118.96      114.08     21.63 o 
  14   6   4        2.89        0.00      9.88 o 
  15   6   4       22.80       27.60     12.68 o 
  16   6   4        0.38        6.78     10.52 o 
 -14   7   4        1.78       24.10     11.43 o 
 -13   7   4       16.11       16.12     11.13 o 
 -12   7   4       14.50       15.14     11.55 o 
 -11   7   4        7.96       12.39     10.93 o 
 -10   7   4       21.54       36.73     15.20 o 
  -9   7   4       95.82      133.60     22.30 o 
  -8   7   4       41.93       67.35     16.81 o 
  -7   7   4       38.45       73.38     16.16 o 
  -6   7   4       50.21       65.57     15.99 o 
  -5   7   4      246.72      238.48     24.48 o 
  -4   7   4        0.12        0.00      7.43 o 
  -3   7   4      151.72      156.44     16.02 o 
  -2   7   4       50.28       60.14     14.39 o 
  -1   7   4       14.22        0.00      9.46 o 
   0   7   4        3.16        0.00      7.30 o 
   1   7   4        9.11        9.87      8.90 o 
   2   7   4       31.06       48.92     13.31 o 
   3   7   4        8.84        5.47      6.92 o 
   4   7   4       12.18        7.76      7.49 o 
   5   7   4        3.97       19.00      8.93 o 
   6   7   4      162.06      183.68     18.11 o 
   7   7   4       25.88       23.22      9.89 o 
   8   7   4        3.17        2.76      7.22 o 
   9   7   4        0.65        0.00      9.71 o 
  10   7   4       70.49       81.40     18.29 o 
  11   7   4        1.14       11.18     11.76 o 
  12   7   4       18.78       11.47     12.66 o 
  13   7   4        0.32        2.28     16.63 o 
 -11   8   4        2.86        0.00      8.90 o 
 -10   8   4       11.84       15.33     10.89 o 
  -9   8   4        0.73        0.00      9.71 o 
  -8   8   4       40.08       59.02     16.68 o 
  -7   8   4        0.08        0.00      8.71 o 
  -6   8   4       24.90       23.52     18.93 o 
  -5   8   4       29.99       42.59     16.02 o 
  -4   8   4        0.43        6.02     11.36 o 
  -3   8   4       23.48       44.17     15.41 o 
  -2   8   4        2.40        8.25     10.34 o 
  -1   8   4       29.26       25.26     12.33 o 
   0   8   4        6.63       20.94     12.57 o 
   1   8   4        1.66        5.92     10.52 o 
   2   8   4       13.38        8.89     10.95 o 
   3   8   4       34.72       21.57     11.99 o 
   4   8   4        5.71        7.26     10.61 o 
   5   8   4        0.86       12.15     11.02 o 
   6   8   4        2.93        1.86      8.09 o 
   7   8   4        3.06        0.00      7.78 o 
   8   8   4       10.68       15.73     13.14 o 
   9   8   4        2.43        6.48     11.33 o 
  10   8   4        1.88        9.33     11.33 o 
  -6   9   4        0.49        0.00      7.58 o 
  -5   9   4        0.00        0.00      8.71 o 
  -4   9   4        1.82       17.78     16.06 o 
  -2   9   4        4.50       11.51     11.84 o 
  -1   9   4        2.06       10.90     17.21 o 
   0   9   4        3.65        9.75     17.21 o 
   1   9   4        0.99        1.38     12.15 o 
   2   9   4       19.83        3.00     14.63 o 
   3   9   4        3.00        0.00     11.27 o 
   4   9   4        0.97        3.71     11.85 o 
   5   9   4        0.02        0.00      8.81 o 
 -19   0   5        0.00        9.18     14.91 o 
 -17   0   5        7.74        5.68      8.32 o 
 -15   0   5      321.65      268.44     30.97 o 
 -13   0   5      257.79      206.88     39.93 o 
 -11   0   5       54.25       33.34      6.70 o 
  -9   0   5      202.95      162.63     11.56 o 
  -7   0   5       52.85       39.63      5.31 o 
  -5   0   5     2476.13     2353.53    190.43 o 
  -3   0   5    24286.18    26537.34   2308.41 o 
  -1   0   5      109.58      115.36      6.20 o 
   1   0   5    14288.94    16362.39   1767.51 o 
   3   0   5    21851.73    27090.74   1855.56 o 
   5   0   5     9065.84     8425.14    556.09 o 
   7   0   5     1194.69     1173.41    100.38 o 
   9   0   5       14.61        9.43      5.87 o 
  11   0   5      369.01      393.78     42.16 o 
  13   0   5       66.74       60.77     13.18 o 
  15   0   5      429.28      455.30     28.57 o 
  17   0   5       37.27       52.36     15.80 o 
  19   0   5      104.48      115.81     22.21 o 
 -21   1   5       13.39       13.02     15.77 o 
 -20   1   5        8.25       24.93     14.45 o 
 -19   1   5        5.97        0.00     12.05 o 
 -18   1   5        4.22        5.23      8.40 o 
 -17   1   5      186.48      187.72     18.52 o 
 -16   1   5      165.98      201.71     18.42 o 
 -15   1   5      150.43      141.92     11.26 o 
 -14   1   5       22.15       29.82      6.55 o 
 -13   1   5      336.12      281.23     12.35 o 
 -12   1   5       13.38       17.92      4.62 o 
 -11   1   5      142.87      131.61      7.54 o 
 -10   1   5      636.82      667.69     20.65 o 
  -9   1   5      339.80      429.03     14.07 o 
  -8   1   5      309.50      387.46     15.43 o 
  -7   1   5    12507.08    14401.44    469.23 o 
  -6   1   5     2070.77     2101.08     96.12 o 
  -5   1   5      637.42      545.44     28.65 o 
  -4   1   5       16.86       26.31      4.36 o 
  -3   1   5     2245.72     2330.19    117.29 o 
  -2   1   5     7864.08     9276.32    414.20 o 
  -1   1   5     9950.80    10588.79    384.00 o 
   0   1   5     4665.51     6615.50    172.62 o 
   1   1   5       31.92       34.86      2.78 o 
   2   1   5      109.44      110.77      4.87 o 
   3   1   5       31.42       26.85      2.59 o 
   4   1   5     1987.16     1852.72     50.25 o 
   5   1   5     3916.00     3903.44    123.85 o 
   6   1   5      692.43      745.50     30.80 o 
   7   1   5     1564.83     1394.02     73.52 o 
   8   1   5      522.14      604.93     17.19 o 
   9   1   5      419.00      407.90     23.43 o 
  10   1   5      156.69      153.28     11.17 o 
  11   1   5        0.01        0.21      4.14 o 
  12   1   5        0.24        0.75      3.83 o 
  13   1   5      379.22      409.88     17.91 o 
  14   1   5       74.04       63.34      9.90 o 
  15   1   5      268.48      263.73     16.87 o 
  16   1   5       76.19       90.86     12.63 o 
  17   1   5       33.65       43.86     10.18 o 
  18   1   5       18.17       16.45      9.04 o 
  19   1   5        0.26        0.00      7.91 o 
  20   1   5        3.00        5.45      9.50 o 
 -20   2   5        7.48       24.66     14.60 o 
 -19   2   5        3.16       13.85     12.49 o 
 -18   2   5       63.52       75.85     18.35 o 
 -17   2   5        0.00        4.10      7.26 o 
 -16   2   5      313.06      318.38     23.65 o 
 -15   2   5       22.96       13.06      6.45 o 
 -14   2   5      554.54      534.49     26.07 o 
 -13   2   5       27.34       20.27      7.64 o 
 -12   2   5       57.67       53.85      8.61 o 
 -11   2   5        5.77        7.21      3.60 o 
 -10   2   5     1090.78     1090.62     51.01 o 
  -9   2   5     1182.26     1304.77     45.51 o 
  -8   2   5       14.08       17.60      3.22 o 
  -7   2   5     4294.71     4979.96    225.02 o 
  -6   2   5      200.53      210.07      7.59 o 
  -5   2   5      166.64      176.86     12.26 o 
  -4   2   5     1171.04     1251.30     60.63 o 
  -3   2   5     3464.75     3870.67    118.56 o 
  -2   2   5     1333.01     1364.20     33.52 o 
  -1   2   5      708.84      711.05     34.36 o 
   0   2   5     2070.66     2009.93     55.14 o 
   1   2   5     6532.98     6560.81    133.41 o 
   2   2   5     1667.49     1927.03     27.67 o 
   3   2   5      384.11      323.03     16.23 o 
   4   2   5      251.67      243.54      9.87 o 
   5   2   5     4817.14     5108.35    153.16 o 
   6   2   5       33.28       38.95      5.64 o 
   7   2   5     1077.64     1190.87     43.41 o 
   8   2   5     1555.32     1482.93     38.64 o 
   9   2   5     1636.26     1576.85     81.96 o 
  10   2   5       27.40       31.90      6.55 o 
  11   2   5        0.84        1.82      4.27 o 
  12   2   5        8.27        4.58      4.84 o 
  13   2   5      171.16      214.49     14.72 o 
  14   2   5       16.36       27.96      7.99 o 
  15   2   5      293.83      314.08     17.48 o 
  16   2   5        7.97        9.45      6.81 o 
  17   2   5       14.16       22.19      8.21 o 
  18   2   5       40.61       48.83     12.64 o 
  19   2   5        0.81        1.41      8.81 o 
  20   2   5       10.23       24.00     10.99 o 
 -20   3   5        0.19       22.77     11.55 o 
 -19   3   5       29.98       35.58     15.40 o 
 -18   3   5        4.67       15.83      9.78 o 
 -17   3   5       18.98       25.85     10.46 o 
 -16   3   5      104.00      103.60     15.30 o 
 -15   3   5        2.96        3.05      6.75 o 
 -14   3   5       10.32       15.88      6.59 o 
 -13   3   5       31.65       27.24     10.10 o 
 -12   3   5       47.21       36.85      7.19 o 
 -11   3   5        0.92        2.31      4.33 o 
 -10   3   5      204.03      204.49     14.99 o 
  -9   3   5      103.23      109.76      9.81 o 
  -8   3   5       42.37       62.43      8.94 o 
  -7   3   5     1584.10     1689.60     71.88 o 
  -6   3   5      246.45      203.97     11.76 o 
  -5   3   5      662.99      576.20     13.56 o 
  -4   3   5      327.59      332.87     10.29 o 
  -3   3   5      293.18      287.03      9.82 o 
  -2   3   5      138.15      120.55      6.09 o 
  -1   3   5       92.88       99.09      7.01 o 
   0   3   5        3.26        4.24      2.40 o 
   1   3   5      269.85      184.50      7.89 o 
   2   3   5      290.68      326.23     15.58 o 
   3   3   5     1144.01     1059.70     32.11 o 
   4   3   5     1103.33     1215.72     27.78 o 
   6   3   5      171.57      206.25     10.59 o 
   7   3   5      203.42      157.78     10.22 o 
   8   3   5        0.88        0.81      3.71 o 
   9   3   5       11.95       28.90      5.97 o 
  10   3   5       72.64       89.54      9.85 o 
  11   3   5       45.68       69.80     10.85 o 
  12   3   5       12.74       10.61      5.79 o 
  13   3   5      229.74      203.77     30.34 o 
  14   3   5      268.62      138.88     67.37 o 
  15   3   5       39.48       19.41     10.54 o 
  16   3   5       41.89       36.32      8.90 o 
  17   3   5       67.41       76.75     14.85 o 
  18   3   5        1.07        7.01     18.64 o 
  19   3   5        0.93        4.84     10.93 o 
 -19   4   5        9.10       10.23      8.53 o 
 -18   4   5       20.97       16.63      9.60 o 
 -17   4   5       10.99       14.42      9.06 o 
 -16   4   5       13.84        0.00      7.99 o 
 -15   4   5        7.47        7.04      8.14 o 
 -14   4   5       67.49       97.25     14.95 o 
 -13   4   5       87.63       88.38     11.11 o 
 -12   4   5      103.79      104.44     11.31 o 
 -11   4   5      273.34      247.89     14.42 o 
 -10   4   5      177.65      183.35     12.95 o 
  -9   4   5       47.26       42.09      7.08 o 
  -8   4   5      249.47      215.01     26.07 o 
  -7   4   5       20.65        9.88      4.95 o 
  -6   4   5       53.63       79.84      7.50 o 
  -5   4   5       65.46       67.81      6.96 o 
  -4   4   5     2149.03     2228.14     22.12 o 
  -3   4   5       84.20       73.44      4.98 o 
  -2   4   5       99.94      108.69      6.27 o 
  -1   4   5        6.16        1.99      2.73 o 
   0   4   5       80.89       93.01      8.18 o 
   1   4   5      611.87      453.77     16.16 o 
   2   4   5      189.08      140.01     10.76 o 
   3   4   5      595.48      556.14     19.39 o 
   4   4   5     1073.57      961.57     34.96 o 
   5   4   5       68.78       73.30      6.44 o 
   6   4   5       14.99       12.69      6.51 o 
   7   4   5     1084.89      909.43     27.44 o 
   8   4   5        4.86        1.66      5.22 o 
   9   4   5       71.05       49.18     14.61 o 
  10   4   5       16.52       11.77      5.76 o 
  11   4   5      244.21      212.84     40.14 o 
  12   4   5        4.39        8.37      4.81 o 
  13   4   5      430.15      397.15     22.61 o 
  14   4   5        6.02       17.57      7.75 o 
  15   4   5       98.03      100.01     19.59 o 
  16   4   5       21.77       34.35     14.18 o 
  17   4   5        4.82        7.05     11.16 o 
  18   4   5        3.62       28.99     12.96 o 
 -17   5   5        2.80        7.48      7.82 o 
 -16   5   5        0.11        5.98      9.27 o 
 -15   5   5       44.61       46.06     12.15 o 
 -14   5   5        3.17        2.69      7.25 o 
 -13   5   5       48.54       52.76     11.92 o 
 -12   5   5       34.61       47.40     12.08 o 
 -11   5   5       85.25       79.30     10.93 o 
 -10   5   5        6.43        3.54      4.94 o 
  -9   5   5       51.99       57.96      9.03 o 
  -8   5   5       62.29       59.87      9.89 o 
  -7   5   5        2.68        0.00      6.31 o 
  -6   5   5        0.21        6.02      6.15 o 
  -5   5   5      247.50      204.91     11.56 o 
  -4   5   5      638.65      642.25     21.36 o 
  -3   5   5      147.72      139.37     12.15 o 
  -2   5   5      105.63      114.76      8.40 o 
  -1   5   5      529.75      519.40     31.29 o 
   0   5   5        2.74       11.90      4.95 o 
   1   5   5        0.22        0.00      3.83 o 
   2   5   5      307.29      321.28     15.76 o 
   3   5   5      173.12      218.98     16.73 o 
   4   5   5       63.50       66.95      9.74 o 
   5   5   5      199.46      236.65     14.89 o 
   6   5   5       10.48        4.02      5.10 o 
   7   5   5      149.10      149.79     14.48 o 
   8   5   5      411.06      348.59     24.57 o 
   9   5   5      265.25      182.30     17.08 o 
  10   5   5      113.96       95.00     34.56 o 
  11   5   5       18.86        9.96      6.93 o 
  12   5   5        1.76        1.32      7.93 o 
  13   5   5       72.37       86.61     14.53 o 
  14   5   5       80.68      103.50     20.69 o 
  15   5   5        2.70        0.00      8.80 o 
  16   5   5       14.13       11.41     11.99 o 
  17   5   5        0.21        1.26      9.52 o 
 -16   6   5        0.49        2.25      9.12 o 
 -15   6   5        0.92        4.02      6.51 o 
 -14   6   5        1.01        2.33      8.26 o 
 -13   6   5        0.03        0.00      6.47 o 
 -12   6   5       15.36       16.24      9.45 o 
 -11   6   5       80.04       88.46     18.78 o 
 -10   6   5       42.85       69.66     16.83 o 
  -9   6   5        3.73        2.05      6.66 o 
  -8   6   5       22.73       23.28     10.93 o 
  -7   6   5      160.39      141.72     18.95 o 
  -6   6   5      193.59      133.07     18.54 o 
  -5   6   5        0.25        1.15      7.30 o 
  -4   6   5       95.16      112.04     12.30 o 
  -3   6   5        0.14        4.61      4.94 o 
  -2   6   5       69.39       74.12     11.09 o 
  -1   6   5        2.43       14.18      7.50 o 
   0   6   5      359.77      342.77     22.26 o 
   1   6   5       26.64       41.97      8.30 o 
   2   6   5        0.01        3.93      4.74 o 
   3   6   5      191.62      231.59     15.31 o 
   4   6   5       29.80       34.26      8.37 o 
   5   6   5        7.11       14.22      7.52 o 
   6   6   5        0.17        1.67      5.73 o 
   7   6   5        4.54       13.16      7.29 o 
   8   6   5        2.01        1.42      6.41 o 
   9   6   5       41.82       46.98     10.72 o 
  10   6   5       18.79        3.20      6.28 o 
  11   6   5        7.15       20.31      8.98 o 
  12   6   5       46.22       29.48     13.37 o 
  13   6   5       10.15        5.74     11.36 o 
  14   6   5        8.13        0.36     10.61 o 
  15   6   5        7.03       18.78     10.89 o 
 -14   7   5        6.32       28.26     11.43 o 
 -13   7   5        6.03        8.72      9.78 o 
 -12   7   5        6.21        7.98      9.63 o 
 -11   7   5        0.31        4.78      9.33 o 
 -10   7   5        0.50        0.00      9.09 o 
  -9   7   5        0.15        0.00      7.84 o 
  -8   7   5        4.96        1.13      9.47 o 
  -7   7   5        2.30        4.68      9.78 o 
  -6   7   5      135.15      130.78     26.96 o 
  -5   7   5       50.92       66.49     15.40 o 
  -4   7   5        9.29        0.00      8.60 o 
  -3   7   5       54.29       67.35     15.80 o 
  -2   7   5       88.44      111.16     14.71 o 
  -1   7   5        0.09        0.03      8.31 o 
   0   7   5       20.40       33.56     11.57 o 
   1   7   5       31.33       22.55     12.33 o 
   2   7   5      254.03      298.58     35.28 o 
   3   7   5        0.01        0.00      7.99 o 
   4   7   5        0.29        0.21      6.56 o 
   5   7   5       34.49       35.12     10.44 o 
   6   7   5       61.78       76.46     13.45 o 
   7   7   5       19.36       12.88      8.53 o 
   8   7   5       50.64       77.83     13.76 o 
   9   7   5        8.49        5.78      7.84 o 
  10   7   5       13.26       24.12     13.55 o 
  11   7   5        4.24        8.60     12.57 o 
  12   7   5        0.15        1.37     10.74 o 
  13   7   5        6.56        5.16     10.55 o 
 -10   8   5        2.31       27.57     11.74 o 
  -9   8   5        8.60       12.48     22.94 o 
  -8   8   5        1.66        0.00     10.32 o 
  -7   8   5        4.07        0.00     12.05 o 
  -6   8   5       44.59       61.95     25.81 o 
  -5   8   5       17.89       17.21     17.78 o 
  -4   8   5        2.29       11.93     11.55 o 
  -3   8   5       52.58       45.71     15.26 o 
  -2   8   5       17.78       30.86     13.37 o 
  -1   8   5       25.00       37.28     20.08 o 
   0   8   5       17.88       26.93     12.37 o 
   1   8   5       91.71       83.36     18.02 o 
   2   8   5        2.86        7.07     10.47 o 
   3   8   5       24.91       33.55     13.47 o 
   4   8   5       55.14       55.42     15.68 o 
   5   8   5        4.36       14.66     13.19 o 
   6   8   5        6.97       19.77     11.78 o 
   7   8   5        0.00       10.39      9.24 o 
   8   8   5       17.47       21.22     14.20 o 
   9   8   5        0.21        0.00      8.90 o 
  10   8   5        1.09        0.00     11.43 o 
  -5   9   5        0.61       17.21     17.78 o 
  -3   9   5        0.87        3.95     10.75 o 
  -2   9   5       10.67       26.12     13.18 o 
  -1   9   5       17.59       15.17     12.77 o 
   0   9   5        1.91        4.59     14.91 o 
   1   9   5        0.01       10.90     17.21 o 
   2   9   5        0.03        0.00     10.61 o 
   3   9   5       25.05       34.97     15.40 o 
   4   9   5        2.47       13.23     12.81 o 
   5   9   5       12.41       13.89     13.31 o 
 -20   0   6        1.04       16.06     19.50 o 
 -18   0   6      217.31      201.33     34.42 o 
 -16   0   6        1.95       17.58      9.88 o 
 -14   0   6      956.57      863.00     34.82 o 
 -12   0   6      137.35      124.18     11.15 o 
 -10   0   6      277.65      178.30     12.46 o 
  -8   0   6      269.41      296.41     11.87 o 
  -6   0   6       68.10       84.58      8.38 o 
  -4   0   6     1564.35     1268.99     86.04 o 
  -2   0   6     5155.27     6112.86    240.33 o 
   0   0   6      123.87      109.58      6.90 o 
   2   0   6    22676.73    25915.60   1244.82 o 
   4   0   6      280.55      276.70     26.39 o 
   6   0   6     2400.15     2228.03    166.34 o 
   8   0   6      873.30      817.81     38.14 o 
  10   0   6      320.64      260.41     29.54 o 
  12   0   6      368.61      403.96     35.56 o 
  14   0   6        4.48       16.35      9.71 o 
  16   0   6      154.94      176.39     22.89 o 
  18   0   6       13.09       12.42     12.15 o 
  20   0   6       20.88       22.95     13.99 o 
 -20   1   6        7.94        6.85     11.97 o 
 -19   1   6       17.72        0.00      9.47 o 
 -18   1   6        1.82        1.34      7.50 o 
 -17   1   6       85.59      103.79     15.32 o 
 -16   1   6      506.57      549.38     25.60 o 
 -15   1   6      318.82      266.32     18.09 o 
 -14   1   6      801.97      766.83     23.47 o 
 -13   1   6      359.87      368.00     17.31 o 
 -12   1   6       20.60       31.22      5.59 o 
 -11   1   6      171.09      179.34      9.50 o 
 -10   1   6     1724.97     1713.33     50.19 o 
  -9   1   6        5.60        2.87      2.60 o 
  -8   1   6     2132.35     2365.78     82.28 o 
  -7   1   6      392.47      468.86     16.55 o 
  -6   1   6     1959.37     2226.58     95.29 o 
  -5   1   6     5223.06     5621.84    302.95 o 
  -4   1   6     3876.23     4026.27    224.77 o 
  -3   1   6     1916.60     1750.81     56.71 o 
  -2   1   6     3205.09     3882.11    166.08 o 
  -1   1   6    12389.32    15532.67    648.22 o 
   0   1   6     2561.66     2529.46     72.38 o 
   1   1   6      511.61      414.93     12.74 o 
   2   1   6     5832.81     6780.78    226.82 o 
   3   1   6       57.69       62.97      4.37 o 
   4   1   6     1065.07     1094.85     32.31 o 
   5   1   6       14.07       14.12      2.77 o 
   6   1   6        4.70        5.02      3.20 o 
   7   1   6      321.85      321.28     14.51 o 
   8   1   6      143.35      219.05     12.90 o 
   9   1   6      144.43      144.23     10.73 o 
  10   1   6        8.93        3.77      4.00 o 
  11   1   6       79.94       70.63      9.16 o 
  12   1   6      358.93      273.28     14.58 o 
  13   1   6       37.30       37.46      8.05 o 
  14   1   6      685.79      649.97     30.47 o 
  15   1   6       29.20       41.97      9.31 o 
  16   1   6        2.71        2.08      6.22 o 
  17   1   6       71.58       81.86     12.95 o 
  18   1   6      303.58      328.15     21.87 o 
  19   1   6       50.62       69.62     12.95 o 
  20   1   6       21.67       43.06     13.19 o 
 -20   2   6        0.52        0.00     11.36 o 
 -19   2   6       11.60        0.00     10.86 o 
 -18   2   6       38.98       29.47     14.29 o 
 -17   2   6        5.37       18.30      9.03 o 
 -16   2   6      547.88      462.22     22.11 o 
 -15   2   6       61.21       55.23      9.33 o 
 -14   2   6      834.15      695.29     32.87 o 
 -13   2   6      355.28      346.65     34.94 o 
 -12   2   6       30.14       17.41      5.16 o 
 -11   2   6       38.32       29.72     15.68 o 
 -10   2   6      140.71       98.65     14.63 o 
  -9   2   6        1.17        0.13      2.89 o 
  -8   2   6      242.98      237.28     13.94 o 
  -7   2   6      998.68     1044.24     29.80 o 
  -6   2   6        0.16        1.44      2.40 o 
  -5   2   6        2.81        5.24      3.63 o 
  -4   2   6      342.84      409.27     19.13 o 
  -3   2   6      693.88      780.83     39.29 o 
  -2   2   6      253.11      352.78      7.28 o 
  -1   2   6      321.31      226.84     12.59 o 
   1   2   6     6752.09     8079.63    160.53 o 
   2   2   6     7217.80     7793.64    129.40 o 
   3   2   6     4057.84     3972.13     98.37 o 
   4   2   6     8533.79     8654.81    279.00 o 
   5   2   6      776.53      646.74     26.74 o 
   6   2   6      550.63      676.66     21.03 o 
   7   2   6     1466.99     1524.40     66.23 o 
   8   2   6       10.10       18.63      5.29 o 
   9   2   6       96.82      123.07     10.52 o 
  10   2   6      504.17      508.64     24.92 o 
  11   2   6        9.97       17.30      5.72 o 
  12   2   6        7.10        4.01      5.10 o 
  13   2   6       20.82       14.39      6.11 o 
  14   2   6      786.28      745.31     26.41 o 
  15   2   6       85.22       73.91     11.22 o 
  16   2   6      516.08      505.02     22.82 o 
  17   2   6      123.62      134.42     15.78 o 
  18   2   6       88.84      112.12     15.05 o 
  19   2   6        4.23        0.00      9.42 o 
  20   2   6        1.21        3.28      9.47 o 
 -19   3   6        1.56        0.00      9.63 o 
 -18   3   6       11.25        5.12     10.45 o 
 -17   3   6       14.75       13.05      8.80 o 
 -16   3   6        1.76        0.00      7.49 o 
 -15   3   6       15.52       11.45      6.99 o 
 -14   3   6        4.17        4.89      5.70 o 
 -13   3   6       61.18       65.89      9.55 o 
 -12   3   6       19.07       26.65      6.45 o 
 -11   3   6        0.61        8.51      4.73 o 
 -10   3   6      168.60      146.62     11.68 o 
  -9   3   6        8.30       14.63      5.63 o 
  -8   3   6      134.00      149.46     12.04 o 
  -7   3   6      319.03      375.74     16.75 o 
  -6   3   6      156.89      159.49      6.59 o 
  -5   3   6      369.79      393.28     12.34 o 
  -4   3   6      539.64      491.29     16.15 o 
  -3   3   6      749.28      612.46     20.53 o 
  -2   3   6        3.86        6.56      2.00 o 
  -1   3   6      110.14      132.81      5.95 o 
   0   3   6      214.67      215.97      9.27 o 
   1   3   6      509.60      459.85     12.06 o 
   2   3   6     6870.73     6876.07    157.85 o 
   3   3   6     3892.99     4389.79    135.90 o 
   4   3   6      243.29      271.90     16.49 o 
   5   3   6      405.51      381.25     13.79 o 
   6   3   6        6.22        2.96      3.47 o 
   7   3   6      591.25      606.70     18.31 o 
   8   3   6        7.98       10.76      4.81 o 
   9   3   6        0.49        0.00      3.65 o 
  10   3   6       54.58       81.55      9.76 o 
  11   3   6       36.32       39.45      7.87 o 
  12   3   6       63.56       57.05      9.10 o 
  13   3   6       57.04       66.62     10.12 o 
  14   3   6      374.47      331.68     18.71 o 
  15   3   6       84.75       96.45     12.93 o 
  16   3   6        4.45        0.00      6.80 o 
  17   3   6        1.37       12.09      9.37 o 
  18   3   6       11.98       17.05     10.06 o 
  19   3   6       12.71       24.06     12.77 o 
 -18   4   6        0.41        0.00      6.72 o 
 -17   4   6        4.85        0.00      7.00 o 
 -16   4   6        6.71       11.33      9.00 o 
 -15   4   6       68.47       67.30     13.31 o 
 -14   4   6        4.68        0.00      6.16 o 
 -13   4   6      269.81      285.81     17.59 o 
 -12   4   6        0.61        3.03      5.31 o 
 -11   4   6       14.19       11.98      5.26 o 
 -10   4   6      135.38      151.15     14.99 o 
  -9   4   6       43.96       58.19      9.56 o 
  -8   4   6      276.03      233.42     18.07 o 
  -7   4   6       20.85       27.34      6.84 o 
  -6   4   6        5.11        7.46      4.52 o 
  -5   4   6       29.47       31.61      5.11 o 
  -4   4   6       70.12       54.90      6.43 o 
  -3   4   6       14.15       15.11      3.25 o 
  -2   4   6      737.48      775.51     67.40 o 
  -1   4   6      314.68      325.07     10.79 o 
   0   4   6      520.19      425.95     17.32 o 
   1   4   6     1219.54     1207.93     68.67 o 
   2   4   6      167.54      160.23     10.50 o 
   3   4   6      944.30      814.17     23.25 o 
   4   4   6       18.44       15.20      5.61 o 
   5   4   6      334.29      269.46     18.09 o 
   6   4   6        1.21        7.11      4.95 o 
   7   4   6      144.01      128.84     13.06 o 
   8   4   6      467.78      438.08     23.26 o 
   9   4   6        7.66        4.83      4.87 o 
  10   4   6      459.89      473.02     42.94 o 
  11   4   6      279.90      224.68     27.95 o 
  12   4   6       78.12       46.30     17.88 o 
  13   4   6      106.21       65.80     24.06 o 
  14   4   6       53.23       13.42     15.48 o 
  15   4   6       52.14       14.14     17.72 o 
  16   4   6       41.83       70.38     17.92 o 
  17   4   6        0.76        4.44      9.46 o 
  18   4   6       18.72       10.69     10.40 o 
 -17   5   6       40.64       45.27     12.19 o 
 -16   5   6        0.06        3.82      7.33 o 
 -15   5   6       37.58       28.07     10.21 o 
 -14   5   6        0.01        2.28      7.93 o 
 -13   5   6       49.74       36.99     10.80 o 
 -12   5   6       19.89       18.22      8.77 o 
 -11   5   6       71.23       60.46     10.00 o 
 -10   5   6        0.23        6.22      5.43 o 
  -9   5   6        5.34        5.92      5.70 o 
  -8   5   6        6.08        8.66      5.20 o 
  -7   5   6       99.48      151.04     14.34 o 
  -6   5   6      961.44      918.74     29.04 o 
  -5   5   6        1.25        0.00      4.28 o 
  -4   5   6        0.25        2.33      3.70 o 
  -3   5   6      757.02      666.84     19.24 o 
  -2   5   6      412.97      402.34     29.55 o 
  -1   5   6       82.45       83.30      8.78 o 
   0   5   6       12.45        8.64      4.74 o 
   1   5   6       26.53       28.25      6.24 o 
   2   5   6       67.00       55.90      8.77 o 
   3   5   6       67.34       69.84      9.60 o 
   4   5   6        0.25        0.00      3.93 o 
   5   5   6       77.37       49.05      9.13 o 
   6   5   6        1.20        3.78      4.77 o 
   7   5   6       14.23        2.42      5.77 o 
   8   5   6       55.24       75.05     11.76 o 
   9   5   6        0.59        2.18      6.30 o 
  10   5   6        0.52        3.29      6.88 o 
  11   5   6       84.49       89.51     13.80 o 
  12   5   6       11.07        0.00      5.48 o 
  13   5   6       32.74       20.00     12.73 o 
  14   5   6       16.42       18.07     12.57 o 
  15   5   6       17.36       22.93     12.96 o 
  16   5   6        0.04        1.15      8.59 o 
  17   5   6       26.95       39.55     14.80 o 
 -16   6   6        3.47       16.54      8.65 o 
 -15   6   6       13.31       19.66      8.90 o 
 -14   6   6       15.00       23.13      9.61 o 
 -13   6   6        1.90        2.46      7.54 o 
 -12   6   6        8.64        5.33      8.96 o 
 -11   6   6       40.49       31.68     10.07 o 
 -10   6   6        7.92       13.65      6.98 o 
  -9   6   6       33.28       38.70     10.27 o 
  -8   6   6      216.61      283.53     22.76 o 
  -7   6   6      153.78      136.18     19.24 o 
  -6   6   6        4.90        7.87      8.81 o 
  -5   6   6        7.36       12.05      9.73 o 
  -4   6   6      109.54      111.63     17.21 o 
  -3   6   6       18.53       12.47      6.32 o 
  -2   6   6        5.23        7.18      7.37 o 
  -1   6   6       45.51       54.25     11.51 o 
   0   6   6        3.67        3.49      6.75 o 
   1   6   6       43.48       43.86     10.86 o 
   2   6   6      297.54      321.47     17.21 o 
   3   6   6        0.19        2.80      5.49 o 
   4   6   6       26.30       17.19      7.04 o 
   5   6   6      101.51       96.64     12.81 o 
   6   6   6      306.91      304.99     18.89 o 
   7   6   6        0.49        0.44      6.14 o 
   8   6   6        0.00        2.93      6.81 o 
   9   6   6        3.80        1.37      9.95 o 
  10   6   6        8.37        0.00      7.25 o 
  11   6   6       46.46       43.86     11.89 o 
  12   6   6        1.36       10.30     11.33 o 
  13   6   6       11.64        8.37     10.90 o 
  14   6   6        4.78       12.50     11.68 o 
  15   6   6        3.61       13.46     10.71 o 
 -13   7   6       11.37       13.64     10.74 o 
 -12   7   6       36.37       40.92     13.88 o 
 -11   7   6        2.21       10.48     14.34 o 
 -10   7   6        9.00       20.81     11.74 o 
  -9   7   6        5.84        7.16     12.62 o 
  -8   7   6        4.80       12.04     11.33 o 
  -7   7   6       40.80       24.66     17.21 o 
  -6   7   6       58.30       53.42     15.01 o 
  -5   7   6        3.97        8.19      9.71 o 
  -4   7   6       36.54       33.39     12.33 o 
  -3   7   6      104.31       71.59     16.63 o 
  -2   7   6       48.35       55.23     15.17 o 
  -1   7   6       49.71       57.07     17.21 o 
   0   7   6      177.47      167.10     20.48 o 
   1   7   6       29.31       12.88      9.63 o 
   2   7   6      133.19      150.29     32.12 o 
   3   7   6      111.76      132.32     19.82 o 
   4   7   6      567.06      639.07     92.35 o 
   5   7   6       82.25       93.57     14.51 o 
   6   7   6        3.71       15.59      8.32 o 
   7   7   6        0.01        0.00      7.66 o 
   8   7   6       29.48       40.64     11.86 o 
   9   7   6       10.20        0.73      8.39 o 
  10   7   6       10.84       45.15     11.54 o 
  11   7   6        1.55        6.48     11.55 o 
  12   7   6       13.88       17.66     11.96 o 
  13   7   6        2.75       11.31     10.04 o 
 -10   8   6       10.26       18.69     11.96 o 
  -9   8   6        0.42        5.97     10.29 o 
  -8   8   6       38.78       28.81     14.47 o 
  -7   8   6       33.62       56.21     25.24 o 
  -6   8   6       63.40       51.05     21.80 o 
  -5   8   6       42.57       34.42     14.13 o 
  -4   8   6        9.69        7.82     11.51 o 
  -3   8   6       15.24       16.95     12.15 o 
  -2   8   6       12.18        0.00      8.68 o 
  -1   8   6        0.14        1.24      9.93 o 
   0   8   6        1.82       12.05     17.21 o 
   1   8   6       42.12       72.15     17.23 o 
   2   8   6        1.29        3.46     14.34 o 
   3   8   6       29.86       40.11     14.39 o 
   4   8   6       54.44       56.88     16.74 o 
   5   8   6        0.55        0.20     10.29 o 
   6   8   6        2.22        7.09     11.02 o 
   7   8   6       11.10        4.04     11.43 o 
   8   8   6        0.18        0.00      8.66 o 
   9   8   6        0.94        0.00     10.61 o 
  10   8   6       25.63       28.78     14.39 o 
  -4   9   6        0.07        5.74     11.01 o 
  -3   9   6        0.10        0.00     10.34 o 
  -2   9   6        1.73       17.21     11.74 o 
  -1   9   6        9.30       20.77     13.63 o 
   0   9   6        3.11       17.21     17.21 o 
   1   9   6       12.58        0.00     14.91 o 
   2   9   6       10.27       24.09     18.93 o 
   3   9   6        1.25       16.43     13.31 o 
   4   9   6        0.35        3.89     11.96 o 
 -19   0   7        3.73        2.87     16.63 o 
 -17   0   7       29.61       28.55     13.77 o 
 -15   0   7     2226.17     1919.88     53.08 o 
 -13   0   7        3.83       10.19      7.84 o 
 -11   0   7     3350.10     3021.53    152.67 o 
  -9   0   7      498.87      658.13     46.18 o 
  -7   0   7     2772.82     3117.64    150.85 o 
  -5   0   7     1363.96     2183.50    237.75 o 
  -3   0   7     5675.79     6867.46    550.65 o 
  -1   0   7      628.92      869.47     19.76 o 
   1   0   7     6496.44     6034.10   1131.33 o 
   3   0   7      902.72      962.31     39.84 o 
   5   0   7     6182.45     7256.04    449.41 o 
   7   0   7      415.10      376.30     27.82 o 
   9   0   7      155.19      154.03     15.82 o 
  11   0   7       20.60       17.11      8.31 o 
  13   0   7        6.46        1.51      7.09 o 
  15   0   7       89.35      132.73     28.39 o 
  17   0   7      104.40       88.67     21.22 o 
  19   0   7      108.81      122.56     22.51 o 
 -20   1   7       18.67       56.21     22.94 o 
 -19   1   7       52.65       48.54     13.37 o 
 -18   1   7        2.39        0.00      8.32 o 
 -17   1   7      222.85      198.91     19.65 o 
 -16   1   7       33.77       51.38     10.95 o 
 -15   1   7      240.71      239.01     18.69 o 
 -14   1   7      309.76      281.07     15.11 o 
 -13   1   7      144.06      163.12     10.71 o 
 -12   1   7      160.34      175.35     10.51 o 
 -11   1   7       14.61       10.97      4.19 o 
 -10   1   7      561.66      537.89     24.74 o 
  -9   1   7       38.70       39.89      4.21 o 
  -8   1   7     4137.91     4386.46    166.26 o 
  -7   1   7      480.91      483.17     18.38 o 
  -6   1   7      184.43      248.41     18.38 o 
  -5   1   7        2.30        0.00      2.86 o 
  -4   1   7     1451.08     1600.46     74.01 o 
  -3   1   7     1357.60     1332.44     54.97 o 
  -2   1   7     1375.53     1676.60     69.88 o 
  -1   1   7      362.29      346.66     64.01 o 
   0   1   7     1346.24     1747.85     59.84 o 
   1   1   7     5497.94     6670.81    204.74 o 
   2   1   7     1398.33     1226.94     36.13 o 
   3   1   7     3047.21     3224.52    109.06 o 
   4   1   7     1941.59     1912.72     38.51 o 
   5   1   7     1291.54     1344.84     39.90 o 
   6   1   7     2006.55     1860.92     50.27 o 
   7   1   7     1827.79     1787.29     50.50 o 
   8   1   7      521.53      526.97     17.03 o 
   9   1   7       11.20       15.18      5.10 o 
  10   1   7        0.57        2.54      3.89 o 
  11   1   7       92.58       79.19      9.64 o 
  12   1   7      298.48      275.59     15.11 o 
  13   1   7       95.58      101.56     11.85 o 
  14   1   7       11.93        5.04      6.09 o 
  15   1   7      329.00      318.55     18.12 o 
  16   1   7       68.59       92.60     13.37 o 
  17   1   7       13.24       14.57      7.93 o 
  18   1   7       19.74       20.23      9.61 o 
  19   1   7        9.87       10.94      8.84 o 
  20   1   7       18.48       25.55     10.04 o 
 -20   2   7        2.80        6.70     12.66 o 
 -19   2   7       12.17       34.08     14.53 o 
 -18   2   7       12.27        7.31     11.15 o 
 -17   2   7      104.63      117.68     24.72 o 
 -16   2   7       27.38       19.83      9.00 o 
 -15   2   7      429.02      395.97     19.18 o 
 -14   2   7      287.22      289.72     15.81 o 
 -13   2   7      121.44      124.70     12.05 o 
 -12   2   7      477.41      408.98     24.75 o 
 -11   2   7      132.46      134.11     14.74 o 
 -10   2   7      228.95      276.52     20.81 o 
  -9   2   7       16.49       21.69      9.06 o 
  -8   2   7      647.46      742.82     34.48 o 
  -7   2   7      104.84       76.01      6.31 o 
  -6   2   7       18.77       18.72      5.14 o 
  -5   2   7      216.81      215.64     11.52 o 
  -4   2   7     1521.03     1404.87     49.04 o 
  -3   2   7     5559.66     6071.60    287.83 o 
  -2   2   7     1110.49     1014.85     38.42 o 
  -1   2   7      413.08      409.23     13.91 o 
   0   2   7      989.81     1003.99     34.22 o 
   1   2   7     3602.90     3629.46     69.56 o 
   2   2   7      193.49      146.94      7.03 o 
   3   2   7      679.73      684.23     17.20 o 
   4   2   7     1127.46     1217.29     45.12 o 
   6   2   7      796.03      810.74     26.58 o 
   7   2   7     1236.54     1256.41     37.51 o 
   8   2   7       30.79       33.20      6.21 o 
   9   2   7      694.95      703.55     20.90 o 
  10   2   7      226.68      219.57     13.58 o 
  11   2   7      185.77      170.81     13.23 o 
  12   2   7       49.19       60.38      9.20 o 
  13   2   7        9.56        3.26      5.26 o 
  14   2   7       44.24       40.92      9.29 o 
  15   2   7       18.83        5.43      6.84 o 
  16   2   7        0.32        1.56      7.45 o 
  17   2   7       68.99       85.83     13.76 o 
  18   2   7       59.45       88.99     14.41 o 
  19   2   7       13.62       10.91      8.71 o 
 -19   3   7        9.06        8.31     10.61 o 
 -18   3   7        2.15        6.04     10.29 o 
 -17   3   7       13.33       17.81      8.74 o 
 -16   3   7       11.21        8.87      6.68 o 
 -15   3   7        0.02        0.00      5.23 o 
 -14   3   7       53.07       50.34      9.26 o 
 -13   3   7        6.64       12.62      6.12 o 
 -12   3   7      107.40      117.78     15.90 o 
 -11   3   7        3.55        5.72      4.78 o 
 -10   3   7       14.95       10.92      6.07 o 
  -9   3   7       93.66       75.50     10.26 o 
  -8   3   7      546.66      584.39     46.35 o 
  -7   3   7     2032.90     1920.86     58.92 o 
  -6   3   7       72.96       71.11      9.03 o 
  -5   3   7       67.76       60.44     10.66 o 
  -4   3   7     1620.18     1858.63     92.29 o 
  -3   3   7      113.66      132.55     11.26 o 
  -2   3   7      303.28      244.17     40.09 o 
  -1   3   7        1.82        3.36      2.17 o 
   0   3   7      998.17      990.52     26.78 o 
   1   3   7       96.60      130.99      7.41 o 
   2   3   7     4786.65     5660.31    113.46 o 
   3   3   7      119.77       93.67      9.09 o 
   4   3   7      711.39      790.41     29.34 o 
   5   3   7      253.74      321.30     17.80 o 
   6   3   7     2469.97     2653.08    113.42 o 
   7   3   7      734.80      709.88     24.92 o 
   8   3   7     1222.65     1261.43     39.94 o 
   9   3   7       19.45       19.60      5.93 o 
  10   3   7      138.45      152.34     12.68 o 
  11   3   7       49.24       71.54      9.88 o 
  12   3   7       17.63       17.80      6.87 o 
  13   3   7       60.06       79.62     11.11 o 
  14   3   7        8.97       10.29      6.81 o 
  15   3   7       37.92       45.20      9.94 o 
  16   3   7       81.80       86.57     13.12 o 
  17   3   7       44.77       49.33     13.33 o 
  18   3   7        0.20        0.00      8.48 o 
  19   3   7        2.08        1.18      8.23 o 
 -18   4   7        2.15        0.58      7.65 o 
 -17   4   7       24.59       17.73     10.17 o 
 -16   4   7       31.74       41.01     12.56 o 
 -15   4   7       24.98       22.77      9.59 o 
 -14   4   7       11.28       16.30      7.83 o 
 -13   4   7      176.74      161.21     15.81 o 
 -12   4   7      242.18      227.54     18.43 o 
 -11   4   7       20.30       18.37      6.09 o 
 -10   4   7      220.12      218.83     16.41 o 
  -9   4   7      317.81      396.38     20.14 o 
  -8   4   7        7.59        5.93      5.09 o 
  -7   4   7       42.45       39.61      7.84 o 
  -6   4   7      296.71      299.74     16.11 o 
  -5   4   7      173.72      191.34     10.28 o 
  -4   4   7        9.09       17.37      4.28 o 
  -3   4   7      498.47      541.73     28.56 o 
  -2   4   7      411.82      368.13     71.16 o 
  -1   4   7      541.39      547.87     14.98 o 
   0   4   7        6.51        7.13      3.29 o 
   1   4   7     1209.78     1218.17     60.06 o 
   2   4   7      719.86      724.33     49.45 o 
   3   4   7     2061.55     2531.71     95.88 o 
   4   4   7      587.62      715.38     46.34 o 
   5   4   7      437.80      548.85     27.97 o 
   6   4   7        1.13        2.86      4.23 o 
   7   4   7       57.74       46.27      8.81 o 
   8   4   7       45.32       30.09      6.69 o 
   9   4   7        2.47        3.83      4.81 o 
  10   4   7      159.63      127.40     12.27 o 
  11   4   7      165.86      187.22     15.01 o 
  12   4   7      201.12      216.22     16.44 o 
  13   4   7      160.74      163.04     15.33 o 
  14   4   7       25.06       22.44      8.08 o 
  15   4   7       68.97       62.47     11.33 o 
  16   4   7        0.32        4.60      8.15 o 
  17   4   7       19.98       32.48     14.77 o 
  18   4   7        0.81       13.88      9.97 o 
 -17   5   7        2.23        0.37      7.83 o 
 -16   5   7        3.94        1.86     12.54 o 
 -15   5   7       62.24       87.42     15.84 o 
 -14   5   7       41.38       54.42     12.32 o 
 -13   5   7        3.41        5.25      7.04 o 
 -12   5   7       41.28       27.74      8.94 o 
 -11   5   7       35.41       37.76      8.43 o 
 -10   5   7       66.97       76.16     12.45 o 
  -9   5   7        5.32        0.31      5.65 o 
  -8   5   7      119.27      110.87     13.75 o 
  -7   5   7       14.79       29.30      7.93 o 
  -6   5   7       88.87      104.49     12.66 o 
  -5   5   7      147.86      162.88     14.37 o 
  -4   5   7       26.70       20.96      6.45 o 
  -3   5   7        0.36        0.00      3.17 o 
  -2   5   7        0.28        1.03      3.19 o 
  -1   5   7      455.02      367.17     30.98 o 
   0   5   7       42.83       54.40      9.08 o 
   1   5   7       44.55       33.54      6.97 o 
   2   5   7      578.49      493.74     19.47 o 
   3   5   7      127.11      127.42     12.08 o 
   4   5   7       48.21       44.13      8.11 o 
   5   5   7      100.67       98.21     12.04 o 
   6   5   7        0.64        0.00      4.77 o 
   7   5   7      176.71      186.07     16.23 o 
   8   5   7      371.45      330.67     28.86 o 
   9   5   7        1.16        8.00      6.85 o 
  10   5   7       22.44       31.90      9.84 o 
  11   5   7       40.08       26.93      9.74 o 
  12   5   7       60.79       24.45     17.45 o 
  13   5   7        2.92        8.87      6.61 o 
  14   5   7       79.86       84.33     16.22 o 
  15   5   7        4.37       15.72     11.15 o 
  16   5   7        0.31        5.17      9.37 o 
 -15   6   7        0.81       12.34      9.28 o 
 -14   6   7        0.62        3.41      7.54 o 
 -13   6   7       45.84       42.06     10.97 o 
 -12   6   7        2.04        3.39      7.76 o 
 -11   6   7        4.57       14.15      8.29 o 
 -10   6   7       81.57       80.75     13.68 o 
  -9   6   7       21.65       31.92      9.61 o 
  -8   6   7       34.15       55.27     13.72 o 
  -7   6   7      136.57      173.39     17.36 o 
  -6   6   7       84.33       99.05     13.79 o 
  -5   6   7      895.26      733.96     77.15 o 
  -4   6   7       44.15       28.87     11.15 o 
  -3   6   7       50.92       44.55     12.09 o 
  -2   6   7      183.05      156.73     14.46 o 
  -1   6   7        4.90        7.90      5.63 o 
   0   6   7       82.63       72.21     13.19 o 
   1   6   7      171.06      171.51     18.64 o 
   2   6   7       12.38       12.35      5.95 o 
   3   6   7        9.74        9.92      5.73 o 
   4   6   7        1.71        3.41      5.40 o 
   5   6   7        4.84        0.00      5.58 o 
   6   6   7      276.09      301.43     19.10 o 
   7   6   7        3.57        5.24      7.96 o 
   8   6   7        3.95        6.83      6.77 o 
   9   6   7        0.01        1.54      7.19 o 
  10   6   7       32.46       40.30     11.31 o 
  11   6   7       14.58       30.08     10.59 o 
  12   6   7       33.28       58.79     13.40 o 
  13   6   7        0.23        8.60     11.36 o 
  14   6   7        0.38        0.00      7.90 o 
  15   6   7        8.65        6.88      9.33 o 
 -13   7   7        0.00       14.10     10.89 o 
 -12   7   7        1.36        0.10      8.81 o 
 -11   7   7        0.10        0.13      9.87 o 
 -10   7   7        4.48       11.76     11.36 o 
  -9   7   7        0.01        1.15     14.91 o 
  -8   7   7       14.81        0.00      8.92 o 
  -7   7   7       77.94       76.51     17.21 o 
  -6   7   7        3.00        0.00      8.40 o 
  -5   7   7       80.40       53.34     15.01 o 
  -4   7   7       71.55       93.29     18.78 o 
  -3   7   7       19.03       20.41     10.74 o 
  -2   7   7       13.05        2.09      8.71 o 
  -1   7   7        5.54        0.00      6.70 o 
   0   7   7        5.36        0.03      8.32 o 
   1   7   7      123.30      134.06     19.59 o 
   2   7   7        0.51        2.75     11.18 o 
   3   7   7      101.36       94.57     17.85 o 
   4   7   7       10.00        6.88     10.14 o 
   5   7   7       35.09       63.30     13.03 o 
   6   7   7      257.46      246.79     20.83 o 
   7   7   7        1.00       13.90      8.91 o 
   8   7   7       21.89       17.17      8.85 o 
   9   7   7        1.34        0.00      7.76 o 
  10   7   7        2.03        1.21      7.80 o 
  11   7   7        7.94        2.32      9.88 o 
  12   7   7        6.12        6.46     11.10 o 
 -10   8   7        0.50        3.70      8.96 o 
  -9   8   7       12.04       14.64     13.77 o 
  -8   8   7        9.86       16.06     18.35 o 
  -7   8   7       10.35       32.69     20.65 o 
  -6   8   7        6.93       17.20     11.96 o 
  -5   8   7        2.93       10.61     11.36 o 
  -4   8   7       12.31       14.13     12.25 o 
  -3   8   7        1.50       11.35     11.33 o 
  -2   8   7        0.39        1.23      9.64 o 
  -1   8   7       22.31       20.30     12.91 o 
   0   8   7        1.82        0.00     12.62 o 
   1   8   7        4.33       12.29     11.01 o 
   2   8   7        7.90        8.71     11.68 o 
   3   8   7       30.21       27.36     13.72 o 
   4   8   7       29.70       12.98     12.37 o 
   5   8   7       15.10       45.40     15.68 o 
   6   8   7        0.29        5.74     10.95 o 
   7   8   7       17.09       18.65     12.96 o 
   8   8   7        4.73        2.79     11.01 o 
   9   8   7        3.73        5.61      9.19 o 
  -4   9   7        2.94        9.82     11.55 o 
  -3   9   7        0.16        0.00      8.80 o 
  -2   9   7        0.03        4.76     10.71 o 
  -1   9   7        5.85       12.98     11.43 o 
   0   9   7        6.72       10.29     11.55 o 
   1   9   7        6.73       18.35     18.93 o 
   2   9   7        1.02        5.74     16.06 o 
   3   9   7        0.02        3.15     12.91 o 
 -20   0   8       27.74       30.97     20.65 o 
 -18   0   8        1.91        7.46     16.06 o 
 -16   0   8       29.05       67.29     15.01 o 
 -14   0   8      560.21      432.08     41.30 o 
 -12   0   8       84.35       77.93     12.90 o 
 -10   0   8     3344.00     3286.50    153.62 o 
  -8   0   8      155.68      124.09     10.68 o 
  -6   0   8     2497.77     2435.89    188.42 o 
  -4   0   8     6116.38     6824.19    653.03 o 
  -2   0   8      265.73      308.44     21.51 o 
   0   0   8     5846.06     5744.70    415.24 o 
   2   0   8       53.18       56.60      5.96 o 
   4   0   8    10743.02    10298.05    465.98 o 
   6   0   8      248.14      239.55     22.94 o 
   8   0   8       77.28       82.00     12.77 o 
  10   0   8     1158.86     1052.51    162.61 o 
  12   0   8      592.93      615.15     31.83 o 
  14   0   8      103.68      140.65     20.07 o 
  16   0   8       14.17       21.90     12.15 o 
  18   0   8       59.26       56.50     17.83 o 
 -20   1   8        0.68        3.44     12.57 o 
 -19   1   8        1.36       12.91     12.57 o 
 -18   1   8       13.80       12.99      8.67 o 
 -17   1   8       28.41       29.19     10.19 o 
 -16   1   8        6.05       13.38      8.08 o 
 -15   1   8        9.31       15.46     11.36 o 
 -14   1   8      314.59      261.08     19.04 o 
 -13   1   8        0.54        0.00      4.59 o 
 -12   1   8       18.37       15.64      5.19 o 
 -11   1   8       22.57       19.14      4.73 o 
 -10   1   8      350.56      346.26     13.61 o 
  -9   1   8      238.67      316.71     18.21 o 
  -8   1   8      419.65      341.75     11.43 o 
  -7   1   8       93.55       71.49      4.86 o 
  -6   1   8      302.21      323.69     18.21 o 
  -5   1   8        4.38        7.54      1.96 o 
  -4   1   8      143.48      137.96      8.44 o 
  -3   1   8     1173.81     1303.03     30.60 o 
  -2   1   8        0.53        0.18      2.15 o 
  -1   1   8      852.49      857.56     38.34 o 
   0   1   8     2919.94     3289.48    111.56 o 
   1   1   8       51.34       55.45      4.27 o 
   2   1   8     7871.01     7728.03    268.96 o 
   3   1   8        3.81        1.27      1.87 o 
   4   1   8     4067.35     4443.09    118.90 o 
   5   1   8        1.50        2.49      2.51 o 
   6   1   8      159.40      166.70      7.67 o 
   7   1   8     1268.28     1194.77     44.74 o 
   8   1   8       14.65       26.41      5.91 o 
   9   1   8     1126.04     1056.77     39.99 o 
  10   1   8      200.35      203.39     14.16 o 
  11   1   8        4.63        8.49      5.18 o 
  12   1   8      546.97      545.55     25.67 o 
  13   1   8       10.45       13.31      6.30 o 
  14   1   8       41.41       38.18      9.10 o 
  15   1   8      206.81      248.63     21.28 o 
  16   1   8      102.50      113.21     16.56 o 
  17   1   8       22.53       21.91      9.62 o 
  18   1   8      112.23      115.49     15.43 o 
  19   1   8        1.63        4.73      8.54 o 
 -20   2   8        2.40       15.91     12.33 o 
 -19   2   8        4.45       12.51     12.55 o 
 -18   2   8       42.68       49.09     12.58 o 
 -17   2   8        5.89       10.68      8.70 o 
 -16   2   8        1.09        5.56      7.82 o 
 -15   2   8      236.30      262.08     23.68 o 
 -14   2   8       61.18       77.23     10.32 o 
 -13   2   8        7.93        2.14      5.05 o 
 -12   2   8       36.56       56.42      8.50 o 
 -11   2   8      192.59      228.26     13.04 o 
 -10   2   8        0.19        2.69      6.18 o 
  -9   2   8      879.36      974.70     67.11 o 
  -8   2   8      205.76      198.75      9.60 o 
  -7   2   8      280.13      227.98      8.79 o 
  -6   2   8      178.77      190.95      7.52 o 
  -5   2   8      358.83      369.40     15.04 o 
  -4   2   8      263.64      223.84     12.75 o 
  -3   2   8        1.74        2.49      2.10 o 
  -2   2   8        2.71        1.95      1.74 o 
  -1   2   8       34.07       44.31      4.06 o 
   0   2   8     3251.91     3529.97     91.48 o 
   1   2   8     2513.48     2502.81     68.68 o 
   2   2   8     2818.33     3181.00     48.93 o 
   4   2   8      689.84      641.74     16.77 o 
   5   2   8       38.52       34.00      5.79 o 
   6   2   8      290.69      260.56     12.01 o 
   7   2   8      373.60      415.93     15.69 o 
   8   2   8       48.08       50.70      7.44 o 
   9   2   8      181.22      164.14     12.03 o 
  10   2   8       35.57       50.73      8.33 o 
  11   2   8      119.92      115.07     11.96 o 
  12   2   8        8.01       28.52      7.49 o 
  13   2   8       17.59       12.80      6.44 o 
  14   2   8       60.22       53.75     10.05 o 
  15   2   8       19.65       14.60      8.10 o 
  16   2   8       10.94       10.33      8.01 o 
  17   2   8      236.55      274.53     20.94 o 
  18   2   8        5.65       15.94      9.51 o 
  19   2   8        7.41        0.00      7.74 o 
 -19   3   8        1.87       22.77     11.57 o 
 -18   3   8        9.29        5.27     10.70 o 
 -17   3   8       14.76       21.49     13.07 o 
 -16   3   8        6.18        2.06      6.23 o 
 -15   3   8      475.43      425.53     29.73 o 
 -14   3   8       15.89       24.74      7.65 o 
 -13   3   8        2.33        1.59      5.30 o 
 -12   3   8      260.65      251.47     16.89 o 
 -11   3   8      158.61      188.52     13.83 o 
 -10   3   8       50.48       39.27      8.80 o 
  -9   3   8       58.08       82.89     13.37 o 
  -8   3   8      440.54      484.20     31.93 o 
  -7   3   8      111.10      137.76     12.26 o 
  -6   3   8        5.60       15.11      5.18 o 
  -5   3   8     1179.77     1488.29     92.84 o 
  -4   3   8      695.35      737.41     25.10 o 
  -3   3   8      307.83      254.63     19.62 o 
  -2   3   8      301.32      277.89     51.60 o 
  -1   3   8     2657.44     2889.36     91.68 o 
   0   3   8      180.98      163.42      7.48 o 
   1   3   8     4735.29     5340.46    164.09 o 
   2   3   8      743.40      862.87     24.59 o 
   3   3   8       16.25       25.60      4.37 o 
   4   3   8      417.46      418.43     16.90 o 
   5   3   8      559.58      813.08     20.77 o 
   6   3   8       10.34       14.43      6.24 o 
   7   3   8      217.08      247.18     15.15 o 
   8   3   8      171.71      203.12     12.83 o 
   9   3   8        5.59       20.36      6.13 o 
  10   3   8        0.69        0.42      4.85 o 
  11   3   8        6.27        0.00      4.64 o 
  12   3   8        3.87        9.76      5.74 o 
  13   3   8       99.45      133.22     14.08 o 
  14   3   8      170.94      129.06     14.69 o 
  15   3   8      126.90      125.90     14.79 o 
  16   3   8        4.68       27.13      9.10 o 
  17   3   8       55.05       66.99     12.89 o 
  18   3   8       12.07       14.04      8.82 o 
 -18   4   8       27.27       21.41     12.09 o 
 -17   4   8        7.52       20.51      9.32 o 
 -16   4   8       16.61       11.95      8.94 o 
 -15   4   8      248.57      266.22     18.86 o 
 -14   4   8       52.01       51.86     10.23 o 
 -13   4   8        1.79        0.00      5.82 o 
 -12   4   8      181.03      148.36     13.83 o 
 -11   4   8      126.76      138.58     13.25 o 
 -10   4   8       59.86       70.16     11.48 o 
  -9   4   8      171.76      148.75     21.22 o 
  -8   4   8      354.38      407.29     19.71 o 
  -7   4   8       27.82       39.38      7.99 o 
  -6   4   8       52.70       46.69      8.37 o 
  -5   4   8        8.68        7.59      4.61 o 
  -4   4   8        1.67        0.37      2.78 o 
  -3   4   8       40.26       61.47      6.75 o 
  -2   4   8      160.59      193.31     24.55 o 
  -1   4   8       16.42       25.21      4.16 o 
   0   4   8       14.99       14.85      3.78 o 
   1   4   8     2643.96     2708.75     86.52 o 
   2   4   8      258.90      330.06     15.08 o 
   3   4   8      761.26      739.43     22.85 o 
   4   4   8      712.83      660.68     35.40 o 
   5   4   8        6.38        6.66      4.71 o 
   6   4   8      181.90      157.25     16.47 o 
   7   4   8      174.47      190.95     15.54 o 
   8   4   8        9.15        5.72      4.70 o 
   9   4   8       78.65       76.90     10.19 o 
  10   4   8        2.86        5.89      5.71 o 
  11   4   8       39.98       35.63      8.29 o 
  12   4   8       70.66       76.51     11.35 o 
  13   4   8       46.74       60.06     10.71 o 
  14   4   8      118.11      125.71     14.54 o 
  15   4   8        9.66       11.48      7.67 o 
  16   4   8       10.38        9.10      7.65 o 
  17   4   8       18.61       35.29     13.22 o 
 -17   5   8        0.30       12.09      8.15 o 
 -16   5   8        2.32       11.64      8.59 o 
 -15   5   8        9.77        4.66      8.40 o 
 -14   5   8       58.95       31.48     10.48 o 
 -13   5   8        1.30        0.00      6.12 o 
 -12   5   8      162.70      150.21     14.74 o 
 -11   5   8       41.45       32.64      8.30 o 
 -10   5   8      436.19      473.92     24.05 o 
  -9   5   8       15.24        3.15      7.74 o 
  -8   5   8       12.87       12.55      6.78 o 
  -7   5   8       79.32       86.84     12.36 o 
  -6   5   8        0.00        0.00      4.61 o 
  -5   5   8       85.85       66.45     10.68 o 
  -4   5   8      226.37      176.37     16.56 o 
  -3   5   8       83.37       83.62      8.69 o 
  -2   5   8        3.35        0.23      3.44 o 
  -1   5   8       37.47       47.03      7.20 o 
   0   5   8       80.96       85.15      9.02 o 
   1   5   8        0.56        0.00      3.79 o 
   2   5   8       44.50       61.45      9.03 o 
   3   5   8        9.30        1.43      4.02 o 
   4   5   8       38.84       30.05      7.03 o 
   5   5   8        0.11        6.71      5.36 o 
   6   5   8      103.84       76.76     14.31 o 
   7   5   8        0.01        0.00      5.69 o 
   8   5   8      293.31      270.38     31.04 o 
   9   5   8       14.61       28.57      8.67 o 
  10   5   8      605.43      623.73     28.07 o 
  11   5   8       26.11       38.23     10.98 o 
  12   5   8        0.75        5.27      6.56 o 
  13   5   8       69.86       84.01     12.80 o 
  14   5   8       29.17       48.30     10.20 o 
  15   5   8       13.59        9.62     10.45 o 
  16   5   8        2.59        4.81     22.37 o 
 -15   6   8        4.62        3.82      7.52 o 
 -14   6   8        0.94        0.00      6.82 o 
 -13   6   8       50.96       39.41     11.62 o 
 -12   6   8       25.49       20.06      9.27 o 
 -11   6   8        3.94       10.27      6.87 o 
 -10   6   8       35.13       41.06     10.70 o 
  -9   6   8       55.86       57.53     11.68 o 
  -8   6   8      647.94      612.01     43.54 o 
  -7   6   8       42.26       48.66     11.17 o 
  -6   6   8      131.14      150.15     16.16 o 
  -5   6   8      195.01      203.83     17.90 o 
  -4   6   8      420.39      387.83     40.72 o 
  -3   6   8       36.64       35.15     11.15 o 
  -2   6   8        6.39       10.30      8.71 o 
  -1   6   8       88.12       83.40     11.62 o 
   0   6   8      129.16      148.15     18.07 o 
   1   6   8        3.52        8.78      7.02 o 
   2   6   8       18.88       33.46     10.74 o 
   3   6   8      184.59      213.78     15.70 o 
   4   6   8       12.98       27.77      7.86 o 
   5   6   8      321.05      350.82     21.72 o 
   6   6   8       12.59        2.07      6.56 o 
   7   6   8       38.09       50.12     11.09 o 
   8   6   8       34.59       58.03     11.68 o 
   9   6   8       33.92       26.72     10.47 o 
  10   6   8       58.02       56.33     13.24 o 
  11   6   8        7.79       11.73      9.11 o 
  12   6   8        9.26        7.63      9.06 o 
  13   6   8        0.42        0.00      8.16 o 
  14   6   8       20.56        5.29     11.76 o 
 -13   7   8        4.60       18.39     11.68 o 
 -12   7   8        3.80        0.00      9.12 o 
 -11   7   8       12.75       29.66     17.78 o 
 -10   7   8       17.98        0.00     16.63 o 
  -9   7   8        0.76        2.94     10.12 o 
  -8   7   8       19.25       12.62     16.06 o 
  -7   7   8      106.21      137.93     21.89 o 
  -6   7   8       91.54      118.62     20.23 o 
  -5   7   8      216.31      231.01     25.75 o 
  -4   7   8       16.99       28.87     13.14 o 
  -3   7   8       13.15       39.58     14.20 o 
  -2   7   8        9.34        6.42      9.37 o 
  -1   7   8      116.43       98.15     19.79 o 
   0   7   8       28.13       49.41     11.37 o 
   1   7   8        8.94       31.83     11.76 o 
   2   7   8      187.25      197.06     37.00 o 
   3   7   8        6.96       20.50     11.16 o 
   4   7   8       78.30       70.88     19.50 o 
   5   7   8       61.83       61.70     19.79 o 
   6   7   8        0.00        0.00      7.19 o 
   7   7   8        1.72       11.90      8.69 o 
   8   7   8       24.17       39.44     11.55 o 
   9   7   8        6.33       14.09      8.98 o 
  10   7   8       13.36        4.04      9.06 o 
  11   7   8        1.16        2.92      8.60 o 
  12   7   8        7.38        5.86     10.19 o 
  -9   8   8        4.92       14.91     16.63 o 
  -8   8   8        0.87       12.62     17.78 o 
  -7   8   8       74.05       94.64     28.68 o 
  -6   8   8        2.72        0.00     10.19 o 
  -5   8   8        2.39        0.00      9.37 o 
  -4   8   8        0.49        9.45     10.29 o 
  -3   8   8        9.17        0.00      9.93 o 
  -2   8   8        0.85        0.00      9.73 o 
  -1   8   8        0.01        3.70     10.61 o 
   0   8   8        0.30        4.57     10.70 o 
   1   8   8       11.10       18.35     17.21 o 
   2   8   8       19.22       18.05     12.37 o 
   3   8   8        0.93        3.22      9.76 o 
   4   8   8        0.23        4.50     10.74 o 
   5   8   8        0.58        8.13     11.33 o 
   6   8   8        1.21        4.94     10.86 o 
   7   8   8        2.88        0.00      9.73 o 
   8   8   8        0.03        2.45     17.78 o 
   9   8   8        1.46       12.05     11.36 o 
  -2   9   8        5.72       25.11     13.07 o 
  -1   9   8        6.94       17.36     11.51 o 
   0   9   8       10.21        1.71      9.71 o 
   1   9   8        0.22        0.00     12.91 o 
 -19   0   9       46.99       80.30     28.11 o 
 -17   0   9      207.06      181.83     33.84 o 
 -15   0   9      925.16      806.71     35.61 o 
 -13   0   9     1298.09     1070.74     99.80 o 
 -11   0   9     4961.91     4750.76    369.10 o 
  -9   0   9     2548.28     2641.70     56.21 o 
  -7   0   9     1338.02     1248.69     96.65 o 
  -5   0   9     4369.79     5131.89    575.02 o 
  -3   0   9     6167.48     6390.89    354.76 o 
  -1   0   9     1135.02      999.56     24.48 o 
   1   0   9     4395.59     5002.37    394.06 o 
   3   0   9      591.81      484.75     17.46 o 
   5   0   9      125.75      133.29     15.36 o 
   7   0   9     2009.19     1982.23    198.75 o 
   9   0   9       14.35       13.37      7.27 o 
  11   0   9       80.76       78.00     17.78 o 
  13   0   9       63.90       52.93     14.04 o 
  15   0   9       55.67       76.13     17.38 o 
  17   0   9       98.56      109.34     21.63 o 
  19   0   9      109.67      164.47     32.41 o 
 -20   1   9        3.17        7.50     12.15 o 
 -19   1   9       23.55       31.78     14.36 o 
 -18   1   9       11.29       20.09      9.86 o 
 -17   1   9        7.13        8.59      8.56 o 
 -16   1   9       99.06      102.05     17.72 o 
 -15   1   9      433.61      353.02     62.40 o 
 -14   1   9       79.26       73.29     16.80 o 
 -13   1   9      136.38      117.69     16.88 o 
 -12   1   9      691.26      677.43     24.13 o 
 -11   1   9      459.29      416.19     28.00 o 
 -10   1   9       57.13       65.96      7.59 o 
  -9   1   9        7.90       12.82      4.35 o 
  -8   1   9     1510.88     1434.17     67.23 o 
  -7   1   9       73.69       71.23      5.31 o 
  -6   1   9     1953.99     2189.67    102.66 o 
  -5   1   9      792.54      930.89     55.06 o 
  -4   1   9      264.86      351.75      9.86 o 
  -3   1   9     3355.24     3686.90    130.60 o 
  -2   1   9     6307.09     8161.46    251.60 o 
  -1   1   9      195.91      241.18     39.90 o 
   0   1   9     1929.50     2166.73     69.89 o 
   1   1   9     7104.17     7974.59    277.94 o 
   2   1   9      626.94      899.06     36.04 o 
   3   1   9      418.89      491.64     22.13 o 
   4   1   9     1412.76     1351.75     43.96 o 
   5   1   9     1572.46     1707.30     48.61 o 
   6   1   9      441.10      423.13     15.47 o 
   7   1   9     2242.80     2165.67     89.52 o 
   8   1   9      350.36      310.57     14.48 o 
   9   1   9      212.74      196.29     13.02 o 
  10   1   9      749.13      760.93     32.54 o 
  11   1   9       67.29       79.08     10.16 o 
  12   1   9       34.59       42.36      8.45 o 
  13   1   9       54.81       55.74      9.89 o 
  14   1   9        4.12        4.77      6.40 o 
  15   1   9      278.62      273.03     19.06 o 
  16   1   9       41.14       42.49     10.62 o 
  17   1   9        1.32        0.00      8.07 o 
  18   1   9        1.64        9.99      8.70 o 
  19   1   9        1.80        0.00      8.02 o 
 -19   2   9        1.34        0.00     10.45 o 
 -18   2   9       11.37       11.73      9.50 o 
 -17   2   9       90.25      104.30     16.11 o 
 -16   2   9       25.28       27.40     10.07 o 
 -15   2   9      203.85      190.97     18.67 o 
 -14   2   9       39.45       39.77      8.29 o 
 -13   2   9      220.89      189.76     14.22 o 
 -12   2   9       88.20       90.69     10.67 o 
 -11   2   9       54.05       65.79      8.72 o 
 -10   2   9       17.85       12.55      5.77 o 
  -9   2   9      417.33      353.70     21.89 o 
  -8   2   9        2.91        3.58      4.19 o 
  -7   2   9      605.20      610.52     24.28 o 
  -6   2   9       55.76       58.47      5.37 o 
  -5   2   9     1995.50     2261.12    137.22 o 
  -4   2   9      188.26      229.81     18.32 o 
  -3   2   9     1629.05     1851.14    103.45 o 
  -2   2   9      604.77      557.56     53.05 o 
  -1   2   9     2427.89     2730.38     85.44 o 
   0   2   9        9.35        3.11      2.35 o 
   1   2   9      369.23      299.44      9.29 o 
   2   2   9      318.09      243.52      8.92 o 
   3   2   9      524.81      545.71     13.79 o 
   4   2   9     5584.92     6118.67    162.25 o 
   5   2   9      219.02      226.76     11.39 o 
   6   2   9      125.88      100.44      9.44 o 
   7   2   9      102.03      140.74     11.17 o 
   8   2   9      215.96      246.11     13.00 o 
   9   2   9        0.51        1.33      4.13 o 
  10   2   9       29.67       36.56      7.56 o 
  11   2   9        9.85        8.42      5.19 o 
  12   2   9      146.00      180.20     14.89 o 
  13   2   9       55.32       50.28      9.98 o 
  14   2   9        0.00        4.14      6.87 o 
  15   2   9      179.64      206.03     17.84 o 
  16   2   9       17.94       14.62      9.00 o 
  17   2   9       52.34       42.93     11.35 o 
  18   2   9        3.11        8.37      8.77 o 
  19   2   9       25.26       38.38     10.81 o 
 -19   3   9       11.07       18.89     12.37 o 
 -18   3   9       20.66        0.00     10.14 o 
 -17   3   9        5.05        2.20      8.27 o 
 -16   3   9       12.75       15.42      9.27 o 
 -15   3   9        1.66        0.85      5.94 o 
 -14   3   9      142.27       85.83     28.87 o 
 -13   3   9        7.44        2.67      5.50 o 
 -12   3   9       47.06       46.60      8.83 o 
 -11   3   9       68.21       66.64     10.88 o 
 -10   3   9      426.06      468.42     21.48 o 
  -9   3   9       41.76       39.33      8.19 o 
  -8   3   9        0.01        0.38      3.97 o 
  -7   3   9      387.12      345.01     17.09 o 
  -6   3   9      135.82      126.21     12.71 o 
  -5   3   9       93.75      117.18     11.25 o 
  -4   3   9       22.00       20.31      3.60 o 
  -3   3   9      123.09      126.05      5.40 o 
  -2   3   9      189.62      140.87     24.28 o 
  -1   3   9      313.78      295.35     14.22 o 
   0   3   9      617.71      644.22     13.94 o 
   1   3   9     1458.51     1666.23     46.52 o 
   2   3   9     3083.80     3208.19     71.78 o 
   3   3   9      945.71      937.53     18.29 o 
   4   3   9      759.78      555.74     19.37 o 
   5   3   9       28.42       37.21      6.33 o 
   6   3   9      252.01      236.93     12.45 o 
   7   3   9        8.78        4.93      4.45 o 
   8   3   9       84.68       74.07      9.42 o 
   9   3   9       51.32       56.73      8.52 o 
  10   3   9       73.79       78.85     10.25 o 
  11   3   9       13.26        7.46      5.39 o 
  12   3   9        0.66        0.36      5.34 o 
  13   3   9       19.58       16.45      7.29 o 
  14   3   9        0.91        6.71      7.22 o 
  15   3   9       52.76       60.59     11.81 o 
  16   3   9        7.58       17.94      8.83 o 
  17   3   9        8.76       13.80      9.00 o 
  18   3   9       42.30       59.01     12.20 o 
 -18   4   9        0.95       13.26     10.93 o 
 -17   4   9       48.35       28.68     10.49 o 
 -16   4   9       12.41        9.29      9.05 o 
 -15   4   9        1.52        1.25      7.32 o 
 -14   4   9        1.29        1.85      6.65 o 
 -13   4   9        0.02        0.00      5.31 o 
 -12   4   9      125.03      132.27     13.67 o 
 -11   4   9        3.29        5.46      6.54 o 
 -10   4   9        4.90        0.77      6.27 o 
  -9   4   9        1.22        1.00      5.29 o 
  -8   4   9       31.29       25.77      7.80 o 
  -7   4   9        2.00        7.22      5.62 o 
  -6   4   9        2.14       10.36      5.51 o 
  -5   4   9       83.91       99.01     11.36 o 
  -4   4   9        2.22        6.31      4.64 o 
  -3   4   9      238.23      230.35     12.58 o 
  -2   4   9       18.28       33.37      5.79 o 
  -1   4   9        0.01        1.95      2.68 o 
   0   4   9       48.28       61.97      6.09 o 
   1   4   9      245.86      339.92     23.35 o 
   2   4   9      342.67      358.85     15.90 o 
   3   4   9      120.96       96.23     13.62 o 
   4   4   9        0.09        0.72      4.13 o 
   5   4   9      152.21      157.35     16.94 o 
   6   4   9       35.92       33.64      7.80 o 
   7   4   9      310.79      305.05     18.50 o 
   8   4   9      386.66      369.76     17.31 o 
   9   4   9       15.96        9.27      5.56 o 
  10   4   9      485.03      432.18     19.47 o 
  11   4   9        2.61        0.77      5.48 o 
  12   4   9        0.02        6.20      6.36 o 
  13   4   9       13.61       23.45      8.46 o 
  14   4   9       32.47       58.80     11.16 o 
  15   4   9        9.74       16.98      8.91 o 
  16   4   9        7.77       14.05      8.39 o 
  17   4   9       56.68       60.60     12.16 o 
 -17   5   9        0.16        0.00      7.27 o 
 -16   5   9       41.72       65.27     12.97 o 
 -15   5   9        2.41        4.90      8.86 o 
 -14   5   9        3.61       10.89      9.09 o 
 -13   5   9      142.14      157.80     16.29 o 
 -12   5   9        0.11        0.00      5.23 o 
 -11   5   9      237.90      237.46     23.66 o 
 -10   5   9       13.81       28.64     11.09 o 
  -9   5   9       55.90       71.92     12.56 o 
  -8   5   9      282.26      262.79     17.97 o 
  -7   5   9       55.52       37.37      9.05 o 
  -6   5   9      247.09      263.09     17.27 o 
  -5   5   9      360.78      363.47     19.28 o 
  -4   5   9       89.87       71.48     10.89 o 
  -3   5   9        0.18        0.00      4.29 o 
  -2   5   9      457.80      428.10     28.29 o 
  -1   5   9       60.93       67.48      8.28 o 
   0   5   9      144.10      174.74     13.64 o 
   1   5   9      353.14      298.53     15.08 o 
   2   5   9       19.80       17.13      5.70 o 
   3   5   9        0.84        5.84      4.52 o 
   4   5   9       13.36       20.54      6.70 o 
   5   5   9       12.36       13.54      6.41 o 
   6   5   9       19.12        7.18      6.57 o 
   7   5   9       47.55       45.01      9.84 o 
   8   5   9        2.57        5.97      6.57 o 
   9   5   9        9.02       32.93      9.74 o 
  10   5   9       11.83       21.03      8.91 o 
  11   5   9       58.21       75.80     13.46 o 
  12   5   9       20.80       14.04      7.83 o 
  13   5   9       81.00      109.02     14.39 o 
  14   5   9       32.00       34.42     10.16 o 
  15   5   9       15.93       28.38     11.04 o 
  16   5   9        0.24        4.67      9.64 o 
 -15   6   9        0.53        0.00      6.50 o 
 -14   6   9        6.32       18.51      8.96 o 
 -13   6   9       45.73       60.42     13.63 o 
 -12   6   9        0.11        0.39      7.56 o 
 -11   6   9       45.09       42.19     11.98 o 
 -10   6   9       71.88       97.00     15.37 o 
  -9   6   9        3.08        6.53      9.47 o 
  -8   6   9       20.56       35.34     10.76 o 
  -7   6   9        4.54       15.58      8.03 o 
  -6   6   9      351.31      323.68     20.40 o 
  -5   6   9      455.58      433.24     22.84 o 
  -4   6   9       14.91       17.59      8.83 o 
  -3   6   9        0.14        9.13      8.81 o 
  -2   6   9      131.78       87.49     15.92 o 
  -1   6   9      219.16      277.61     18.02 o 
   0   6   9      110.94      113.00     13.52 o 
   1   6   9        6.15        9.55      7.84 o 
   2   6   9      125.46      148.34     24.38 o 
   3   6   9        6.55        0.00      6.49 o 
   4   6   9       83.72       94.91     12.70 o 
   5   6   9      673.69      637.71     26.80 o 
   6   6   9       81.14      111.53     15.17 o 
   7   6   9       99.51      115.30     15.31 o 
   8   6   9       27.67       23.84      9.11 o 
   9   6   9        8.92       12.07      8.93 o 
  10   6   9       23.84       13.80      9.09 o 
  11   6   9        4.68        3.90      8.57 o 
  12   6   9        6.50       12.44      9.82 o 
  13   6   9        1.56        4.46      8.14 o 
  14   6   9       51.91       64.55     16.33 o 
 -12   7   9        6.69       19.97      9.41 o 
 -11   7   9       34.00       51.60     12.70 o 
 -10   7   9       14.69       14.09      9.25 o 
  -9   7   9       20.03       30.35     13.14 o 
  -8   7   9       46.35       48.46     14.80 o 
  -7   7   9        8.25        0.00      8.71 o 
  -6   7   9      113.93      126.95     20.88 o 
  -5   7   9        1.23       13.25     11.30 o 
  -4   7   9        6.40       19.14     11.55 o 
  -3   7   9       82.00      111.67     21.22 o 
  -2   7   9        2.61        3.17      9.12 o 
  -1   7   9       22.92       26.78     12.49 o 
   0   7   9       33.15       63.02     15.40 o 
   1   7   9       48.23       61.91     16.92 o 
   2   7   9      115.48      105.80     18.70 o 
   3   7   9       57.45      103.96     18.66 o 
   4   7   9       35.49       45.89     14.77 o 
   5   7   9        0.35        0.65      9.30 o 
   6   7   9        7.93       17.25     11.43 o 
   7   7   9       26.26       25.08     10.53 o 
   8   7   9       31.49       46.26     12.23 o 
   9   7   9       24.07       21.21     10.26 o 
  10   7   9       13.39       22.62     10.37 o 
  11   7   9        0.03        5.15      8.45 o 
  12   7   9        0.43        9.80      9.02 o 
  -9   8   9        1.92        0.00     13.19 o 
  -8   8   9        0.14        8.48     10.61 o 
  -7   8   9       15.63        2.12     10.45 o 
  -6   8   9        0.65        1.31      9.88 o 
  -5   8   9        1.99        0.00     10.14 o 
  -4   8   9        6.93       18.18     12.96 o 
  -3   8   9       23.03       12.48     12.26 o 
  -2   8   9        4.93        4.33     10.47 o 
  -1   8   9        3.92        0.00      9.88 o 
   0   8   9        6.65        4.23     10.34 o 
   1   8   9        3.40        3.49     10.34 o 
   2   8   9        7.85       13.19     15.49 o 
   3   8   9       47.17       61.37     16.98 o 
   4   8   9        4.50       17.40     12.54 o 
   5   8   9        8.03       14.45     16.63 o 
   6   8   9        1.63       20.87     12.33 o 
   7   8   9       10.98       25.98     13.51 o 
   8   8   9        1.04        6.62     11.27 o 
 -20   0  10        4.33        0.00     13.77 o 
 -18   0  10       24.37       30.97     19.50 o 
 -16   0  10       49.81       53.34     20.65 o 
 -14   0  10       37.87       43.20     12.68 o 
 -12   0  10       11.41        6.62      9.75 o 
 -10   0  10       19.22       23.49      9.75 o 
  -8   0  10     1240.74     1276.81     54.49 o 
  -6   0  10      795.10      776.03     81.74 o 
  -4   0  10     2464.34     2094.02    209.93 o 
  -2   0  10     1756.44     1683.23     51.05 o 
   0   0  10     1355.41     1245.34     67.48 o 
   2   0  10       15.11       14.27      4.28 o 
   4   0  10      125.75      128.30      9.50 o 
   6   0  10      360.03      412.87     16.25 o 
   8   0  10      100.95      115.53     14.94 o 
  10   0  10      158.65      180.94     19.47 o 
  12   0  10      136.37      153.29     19.87 o 
  14   0  10      273.43      266.94     26.51 o 
  16   0  10        2.10        0.00     10.52 o 
  18   0  10       12.91       26.45     13.72 o 
 -20   1  10        2.33       25.79     16.06 o 
 -19   1  10        4.38       13.76     11.96 o 
 -18   1  10       37.62       36.94     14.80 o 
 -17   1  10       20.60       20.46      8.29 o 
 -16   1  10       40.80       26.09     17.10 o 
 -15   1  10      216.82      109.97     65.88 o 
 -14   1  10       46.43       33.62     24.39 o 
 -13   1  10       15.83        8.46      6.66 o 
 -12   1  10      112.97       59.90     35.90 o 
 -11   1  10      482.62      554.65     21.68 o 
 -10   1  10      390.44      407.59     16.48 o 
  -9   1  10      162.92      156.90     11.52 o 
  -8   1  10      169.91      195.62     13.66 o 
  -7   1  10      174.32      208.46      8.61 o 
  -6   1  10      150.34      208.58      8.44 o 
  -5   1  10       54.27       43.98      4.41 o 
  -4   1  10     1753.22     1748.23     66.00 o 
  -3   1  10      538.66      597.18     21.11 o 
  -2   1  10     7075.33     7938.87    253.84 o 
  -1   1  10        2.36        1.41      1.98 o 
   0   1  10       46.46       54.97      4.98 o 
   1   1  10       37.28       43.76      4.40 o 
   2   1  10      712.34      797.59     25.99 o 
   3   1  10     3354.96     3722.05    140.30 o 
   4   1  10       21.72       10.07      2.80 o 
   5   1  10      497.36      561.85     20.56 o 
   6   1  10        5.40        4.47      3.14 o 
   7   1  10      136.32      129.87      8.05 o 
   8   1  10      316.40      258.09     13.17 o 
   9   1  10       27.17       42.59      7.75 o 
  10   1  10       61.20       51.88      8.47 o 
  11   1  10       20.43       28.60      7.32 o 
  12   1  10      144.93      166.23     14.60 o 
  13   1  10      108.17      131.04     14.15 o 
  14   1  10       21.87       24.85      8.44 o 
  15   1  10       53.04       62.71     11.60 o 
  16   1  10      114.13       91.63     13.99 o 
  17   1  10        1.77        1.55      7.97 o 
  18   1  10        3.66        0.00      7.98 o 
  19   1  10        0.61        9.65      8.30 o 
 -19   2  10        0.19       13.56      9.81 o 
 -18   2  10      127.44      119.01     17.70 o 
 -17   2  10        0.21        0.06      7.96 o 
 -16   2  10       71.81       57.93     12.57 o 
 -15   2  10       56.32       64.88     12.58 o 
 -14   2  10      194.98      155.77     16.76 o 
 -13   2  10      201.24      211.54     17.97 o 
 -12   2  10     1024.24      970.18     35.19 o 
 -11   2  10        0.00        3.60      5.91 o 
 -10   2  10       40.05       52.64      9.61 o 
  -9   2  10        0.22        0.48      4.02 o 
  -8   2  10      264.78      258.14     19.75 o 
  -7   2  10       38.42       42.87      7.50 o 
  -6   2  10       17.43       22.23      5.94 o 
  -5   2  10     1052.62     1079.60     57.57 o 
  -3   2  10       17.76       15.74      3.44 o 
  -2   2  10      383.42      284.47     36.09 o 
  -1   2  10      163.00      190.38      7.81 o 
   0   2  10     4116.60     4751.73    150.06 o 
   1   2  10        0.96        3.09      2.70 o 
   2   2  10       61.89       67.30      5.83 o 
   3   2  10        9.18       12.01      3.27 o 
   4   2  10       50.33       36.98      4.51 o 
   5   2  10     2730.78     2359.33     56.88 o 
   6   2  10      669.83      730.82     25.83 o 
   7   2  10       64.02       80.13      9.69 o 
   8   2  10       41.14       44.50      7.55 o 
   9   2  10       25.66       14.54      5.56 o 
  10   2  10        4.10        7.79      4.87 o 
  11   2  10        1.71        0.26      4.75 o 
  12   2  10      128.05      146.65     14.34 o 
  13   2  10      157.88      146.64     14.96 o 
  14   2  10      163.46      125.65     14.69 o 
  15   2  10       15.46       24.71      9.02 o 
  16   2  10      316.92      336.70     22.26 o 
  17   2  10       52.95       55.56     12.04 o 
  18   2  10       76.10       95.62     14.73 o 
 -19   3  10        9.68       17.94     11.74 o 
 -18   3  10       11.08        3.42      9.93 o 
 -17   3  10       11.11       27.04     10.92 o 
 -16   3  10        2.06       14.34      9.26 o 
 -15   3  10      109.77       85.03     11.79 o 
 -14   3  10       48.22       35.63      8.88 o 
 -13   3  10       32.46       21.04      9.33 o 
 -12   3  10      104.40       87.87     14.37 o 
 -11   3  10       33.35       31.97      8.98 o 
 -10   3  10       92.30       83.74     14.99 o 
  -9   3  10        5.44       23.19      7.42 o 
  -8   3  10       55.76       70.00     10.26 o 
  -7   3  10      535.98      451.35     28.41 o 
  -6   3  10        2.32        0.00      3.95 o 
  -5   3  10      267.38      305.86     15.74 o 
  -4   3  10      208.13      217.47     18.79 o 
  -3   3  10       53.57       61.32      4.36 o 
  -2   3  10     2514.17     2401.14    201.26 o 
  -1   3  10      237.26      233.10      8.69 o 
   0   3  10     2101.68     2145.29     56.05 o 
   1   3  10      223.55      200.23      8.77 o 
   2   3  10     1039.62      917.73     28.45 o 
   3   3  10     1393.69     1566.88     42.39 o 
   4   3  10        1.02        4.38      4.54 o 
   5   3  10       47.01       52.37      7.64 o 
   6   3  10      533.07      436.18     19.95 o 
   7   3  10      246.74      228.18     13.10 o 
   8   3  10      106.24      116.38     11.59 o 
   9   3  10       59.50       76.38     10.29 o 
  10   3  10       91.94       82.57     10.56 o 
  11   3  10       18.12       13.12      6.66 o 
  12   3  10      435.34      391.98     19.75 o 
  13   3  10       61.56       99.98     13.43 o 
  14   3  10        6.11        8.29      7.58 o 
  15   3  10        8.87       20.70      8.95 o 
  16   3  10       22.73       13.82      8.42 o 
  17   3  10       27.12       35.73     10.46 o 
  18   3  10        3.16       10.10      8.31 o 
 -18   4  10        0.41        4.77      8.90 o 
 -17   4  10        3.34       11.27     12.91 o 
 -16   4  10        0.63        0.00      7.00 o 
 -15   4  10      270.83      280.37     23.43 o 
 -14   4  10       13.49       16.80      8.06 o 
 -13   4  10      231.74      213.31     17.40 o 
 -12   4  10      289.44      311.75     20.64 o 
 -11   4  10      441.10      471.87     23.93 o 
 -10   4  10        0.05        0.00      7.50 o 
  -9   4  10       42.65       49.67     10.37 o 
  -8   4  10       45.09       36.25      9.09 o 
  -7   4  10      145.20      140.86     14.13 o 
  -6   4  10      279.98      269.62     27.71 o 
  -5   4  10      284.35      259.41     15.97 o 
  -4   4  10      417.98      375.88     37.76 o 
  -3   4  10        7.47       13.94      4.37 o 
  -2   4  10       68.11       56.58      7.06 o 
  -1   4  10      292.58      255.79      9.66 o 
   0   4  10      154.90      137.08      8.19 o 
   1   4  10      755.63      686.88     28.71 o 
   2   4  10       16.90       21.07      4.78 o 
   3   4  10       40.74       57.39      9.07 o 
   4   4  10       90.66       94.60     10.88 o 
   5   4  10      185.36      196.01     14.07 o 
   6   4  10      204.54      277.58     16.56 o 
   7   4  10      957.62      966.57     36.52 o 
   8   4  10       94.63      110.66     12.12 o 
   9   4  10       71.67      114.57     12.52 o 
  10   4  10       43.19       27.05      7.52 o 
  11   4  10       35.44       53.12      9.99 o 
  12   4  10       58.10       62.29     10.86 o 
  13   4  10        0.93        0.00      6.15 o 
  14   4  10       25.64       33.78      9.90 o 
  15   4  10       83.41       69.75     12.54 o 
  16   4  10        1.59       18.88      9.06 o 
  17   4  10       12.19       14.45      8.19 o 
 -16   5  10        0.09        0.00      7.35 o 
 -15   5  10       21.03       14.48      8.84 o 
 -14   5  10       15.51       19.62      8.80 o 
 -13   5  10       14.56       13.39      7.69 o 
 -12   5  10        1.16        0.44      7.30 o 
 -11   5  10        5.04       11.39      8.36 o 
 -10   5  10        4.90        6.81      9.47 o 
  -9   5  10       17.71       23.80      8.87 o 
  -8   5  10       42.39       31.70      9.37 o 
  -7   5  10       20.32        8.67      6.50 o 
  -6   5  10      326.38      362.81     20.37 o 
  -5   5  10       22.74       24.09      7.77 o 
  -4   5  10      284.91      251.29     25.81 o 
  -3   5  10      276.80      134.01     83.87 o 
  -2   5  10       13.70       26.01      7.82 o 
  -1   5  10       84.23       81.73      9.19 o 
   0   5  10      147.61      173.26     12.18 o 
   1   5  10       14.30       20.12      7.06 o 
   2   5  10       42.02       52.93      8.88 o 
   3   5  10      170.29      185.87     13.24 o 
   4   5  10       45.82       54.60      9.54 o 
   5   5  10       68.64       82.38     11.51 o 
   6   5  10       49.56       46.55      9.60 o 
   7   5  10        1.28        6.15      6.58 o 
   8   5  10       40.93       48.91     10.64 o 
   9   5  10        9.90       17.77      8.35 o 
  10   5  10      279.19      245.80     21.27 o 
  11   5  10        1.51        0.00      6.61 o 
  12   5  10        1.15        2.26      8.47 o 
  13   5  10        0.55        6.62      7.13 o 
  14   5  10       91.50       82.61     13.52 o 
  15   5  10        9.75       22.43      8.15 o 
 -14   6  10        0.17        3.10      7.56 o 
 -13   6  10       20.13       26.51      9.89 o 
 -12   6  10       92.59       86.36     13.15 o 
 -11   6  10        0.28        6.73      8.18 o 
 -10   6  10       17.08       21.27      9.52 o 
  -9   6  10       28.19       38.37     11.38 o 
  -8   6  10       53.44       51.36     12.43 o 
  -7   6  10       26.71       20.08      8.57 o 
  -6   6  10      415.77      463.87     24.37 o 
  -5   6  10      362.22      354.08     21.27 o 
  -4   6  10       23.17       39.51      9.95 o 
  -3   6  10       10.83        0.48      4.58 o 
  -2   6  10        0.03        2.01      7.84 o 
  -1   6  10       18.80       10.99      8.91 o 
   0   6  10        1.70        2.66      6.01 o 
   1   6  10        7.70       11.48      7.29 o 
   2   6  10      364.04      374.21     38.14 o 
   3   6  10       54.12       38.97     12.77 o 
   4   6  10       16.59       17.16     14.34 o 
   5   6  10        4.77        0.00      6.63 o 
   6   6  10        1.34        4.23      7.27 o 
   7   6  10      123.48      131.57     16.51 o 
   8   6  10       41.05       48.07     11.81 o 
   9   6  10        0.10        1.04      7.42 o 
  10   6  10       69.77       98.60     15.79 o 
  11   6  10        3.99        4.35      8.05 o 
  12   6  10        1.85        0.00     10.38 o 
  13   6  10        0.26        0.00      7.11 o 
  14   6  10        7.52       14.00      9.00 o 
 -12   7  10        8.77       21.09      9.31 o 
 -11   7  10        3.29        9.57     10.40 o 
 -10   7  10       18.36       21.41     10.56 o 
  -9   7  10        5.83        8.87     10.29 o 
  -8   7  10        0.66       12.54      8.93 o 
  -7   7  10        3.24       10.41     14.91 o 
  -6   7  10       22.74       40.83     14.70 o 
  -5   7  10       19.82       23.64     12.90 o 
  -4   7  10        1.51       18.78     11.92 o 
  -3   7  10       27.19       28.40     13.19 o 
  -2   7  10        5.24       11.76     10.55 o 
  -1   7  10        5.20       27.93     13.14 o 
   0   7  10       55.17       68.87     16.61 o 
   1   7  10       13.21       30.74     13.18 o 
   2   7  10        7.30        0.00      8.40 o 
   3   7  10        8.69       29.00     12.62 o 
   4   7  10       56.96       69.07     20.08 o 
   5   7  10       17.96        7.46     10.55 o 
   6   7  10        4.52        2.33      9.51 o 
   7   7  10        4.36       10.61     10.34 o 
   8   7  10        0.59        7.72      8.47 o 
   9   7  10        1.70        4.14      8.21 o 
  10   7  10        2.38        0.00      7.97 o 
  11   7  10        6.34       19.45      9.92 o 
  -8   8  10        4.72       12.93     11.27 o 
  -7   8  10        0.06        6.66     10.05 o 
  -6   8  10        0.00        0.00      9.22 o 
  -5   8  10        1.53        0.00      9.93 o 
  -4   8  10        2.19        5.03     10.18 o 
  -3   8  10       25.63       20.65     12.17 o 
  -2   8  10        0.01        0.00     15.49 o 
  -1   8  10        0.51        0.00     10.61 o 
   0   8  10       16.24       23.38     13.14 o 
   1   8  10       14.65       14.18     15.20 o 
   2   8  10        3.76        8.48     11.51 o 
   3   8  10        0.07       22.37     17.21 o 
   4   8  10        1.74        2.28     11.33 o 
   5   8  10        0.07        4.82     10.70 o 
   6   8  10        8.22        0.00     11.76 o 
   7   8  10        5.81        6.61     11.33 o 
 -19   0  11        0.89        0.00     15.49 o 
 -17   0  11      257.42      313.18     43.02 o 
 -15   0  11      191.44      210.51     34.99 o 
 -13   0  11      683.40      565.56     30.11 o 
 -11   0  11     1661.76     1625.31    147.99 o 
  -9   0  11      323.64      333.26     30.97 o 
  -7   0  11       51.26       56.20      8.34 o 
  -5   0  11     1789.77     1878.34    160.60 o 
  -3   0  11      381.43      504.06     19.29 o 
  -1   0  11     3575.59     4462.03     98.37 o 
   1   0  11     5226.40     5068.51    519.10 o 
   3   0  11      132.97      130.34      9.95 o 
   5   0  11      399.20      357.75     14.69 o 
   7   0  11     1439.89     1503.77    130.29 o 
   9   0  11      140.65      150.04     19.22 o 
  11   0  11      319.87      299.05     37.86 o 
  13   0  11      187.22      192.47     23.30 o 
  15   0  11       38.61       38.43     13.79 o 
  17   0  11       31.00       37.63     15.17 o 
 -19   1  11        0.02        0.00     10.95 o 
 -18   1  11        9.37       20.38     13.19 o 
 -17   1  11        7.54        8.82     11.33 o 
 -16   1  11       39.56       47.72     10.91 o 
 -15   1  11        1.41        7.61      6.67 o 
 -14   1  11       15.57        2.62      5.87 o 
 -13   1  11        0.70        8.18      7.47 o 
 -12   1  11      206.93      136.84     72.52 o 
 -11   1  11      513.31      511.16     28.59 o 
 -10   1  11       58.63       50.48      9.12 o 
  -9   1  11      230.22      228.65     11.20 o 
  -8   1  11      649.79      549.20     32.92 o 
  -7   1  11       66.49       79.10      9.28 o 
  -6   1  11      112.77      103.88      6.25 o 
  -5   1  11       45.61       50.43      5.34 o 
  -4   1  11      155.54      215.13      9.15 o 
  -3   1  11      236.04      278.40     10.53 o 
  -2   1  11     2725.82     2990.80     85.57 o 
  -1   1  11       12.92       20.59      3.68 o 
   0   1  11     3719.10     4049.91    142.52 o 
   1   1  11       72.42       66.14      5.43 o 
   2   1  11       36.03       42.55      4.69 o 
   3   1  11      320.88      375.30     13.46 o 
   4   1  11     1389.92     1172.56     39.10 o 
   5   1  11       24.41       28.52      4.19 o 
   6   1  11      463.95      480.07     18.68 o 
   7   1  11      186.60      187.57     12.20 o 
   8   1  11       51.13       50.66      8.29 o 
   9   1  11        0.03        0.50      4.23 o 
  10   1  11       34.78       27.50      7.05 o 
  11   1  11       14.43       27.83      7.32 o 
  12   1  11        0.11        0.00      4.79 o 
  13   1  11        1.47        0.00      5.10 o 
  14   1  11       25.02       20.21      8.58 o 
  15   1  11       78.22       79.99     12.98 o 
  16   1  11        3.12        3.65      8.53 o 
  17   1  11        1.62       10.89      8.79 o 
  18   1  11        5.26        0.19      8.16 o 
 -19   2  11        3.36        8.13      8.86 o 
 -18   2  11        5.09       17.14     10.71 o 
 -17   2  11       96.46      105.82     16.47 o 
 -16   2  11       15.43       14.73      8.60 o 
 -15   2  11       29.24       30.15     10.02 o 
 -14   2  11      132.87      137.64     17.04 o 
 -13   2  11       10.17       10.17      7.39 o 
 -12   2  11       83.74      100.17     11.57 o 
 -11   2  11     1182.62     1072.48     32.09 o 
 -10   2  11        5.11        7.11      7.09 o 
  -9   2  11       76.87       89.87     10.89 o 
  -8   2  11      160.28      138.66     12.65 o 
  -7   2  11      107.84      124.43     11.94 o 
  -6   2  11      938.73      923.91     62.49 o 
  -5   2  11       58.84       56.99      5.00 o 
  -4   2  11       39.13       57.30      6.85 o 
  -3   2  11      217.49      203.29     17.12 o 
  -2   2  11      225.41      176.40     26.70 o 
  -1   2  11     1322.62     1186.30     32.13 o 
   0   2  11     1323.54     1471.56     44.14 o 
   1   2  11       65.90       96.26      6.76 o 
   2   2  11       34.05       31.30      4.67 o 
   3   2  11      576.23      600.03     21.75 o 
   4   2  11      480.47      503.40     17.07 o 
   5   2  11       67.27       85.41     10.60 o 
   6   2  11     2920.74     2898.22    106.22 o 
   7   2  11      846.00      789.90     43.05 o 
   8   2  11      171.61      190.29     13.37 o 
   9   2  11      101.15       79.42     10.03 o 
  10   2  11       21.11       26.90      7.07 o 
  11   2  11        7.48        5.94      5.68 o 
  12   2  11      127.14      107.37     13.00 o 
  13   2  11      181.02      190.90     16.90 o 
  14   2  11       42.54       63.25     11.44 o 
  15   2  11        8.83        9.92      8.33 o 
  16   2  11       46.37       46.11     11.67 o 
  17   2  11       25.82       29.10     10.25 o 
  18   2  11        7.57       10.35      8.28 o 
 -18   3  11       50.21       56.83     17.43 o 
 -17   3  11       91.24      102.82     16.03 o 
 -16   3  11        2.30        3.78      8.18 o 
 -15   3  11        5.61        7.28      8.11 o 
 -14   3  11       71.21       71.22     11.54 o 
 -13   3  11      110.42      116.37     12.77 o 
 -12   3  11        0.65        4.40      6.03 o 
 -11   3  11        1.55        0.93      5.66 o 
 -10   3  11       37.71       37.45      8.69 o 
  -9   3  11       17.89       10.20      6.32 o 
  -8   3  11        1.09        9.15      5.61 o 
  -7   3  11        0.04        0.40      4.52 o 
  -6   3  11      178.88      168.22     15.04 o 
  -5   3  11      642.75      707.03     44.26 o 
  -4   3  11       33.34       27.37      6.65 o 
  -3   3  11       12.22        3.45      3.14 o 
  -2   3  11        1.04        5.32      2.76 o 
  -1   3  11      409.14      336.18     10.75 o 
   0   3  11       18.57       26.11      4.33 o 
   1   3  11        6.49        1.64      3.00 o 
   2   3  11      158.46      164.90     11.10 o 
   3   3  11      672.73      565.01     16.81 o 
   4   3  11      152.01      151.54     12.39 o 
   5   3  11      585.65      547.96     32.95 o 
   6   3  11      945.13      890.54     24.28 o 
   7   3  11       68.35       77.12      9.64 o 
   8   3  11      155.67      174.66     13.80 o 
   9   3  11      318.33      290.95     16.04 o 
  10   3  11      276.53      309.25     16.83 o 
  11   3  11      132.13      171.26     15.62 o 
  12   3  11       27.28       41.08      9.60 o 
  13   3  11       69.92      100.18     13.54 o 
  14   3  11      168.17      204.00     18.40 o 
  15   3  11      172.56      179.81     18.18 o 
  16   3  11        2.30        3.55      7.74 o 
  17   3  11        6.76        5.30      7.61 o 
 -17   4  11       13.93       15.04     11.15 o 
 -16   4  11        9.20       11.09      8.93 o 
 -15   4  11        1.69        0.78      7.30 o 
 -14   4  11      106.90      103.78     13.83 o 
 -13   4  11       23.77       37.60      9.69 o 
 -12   4  11       15.12        4.35      7.82 o 
 -11   4  11       10.61       11.66      7.90 o 
 -10   4  11      405.29      404.91     22.27 o 
  -9   4  11       25.28       27.09      8.74 o 
  -8   4  11        3.54       17.04      7.26 o 
  -7   4  11      211.62      161.00     15.22 o 
  -6   4  11      125.10      129.50     13.67 o 
  -5   4  11       34.38       41.94      8.93 o 
  -4   4  11      287.68      312.79     22.62 o 
  -3   4  11        1.12        0.00      3.96 o 
  -2   4  11      454.92      543.24     33.88 o 
  -1   4  11      116.95      133.61     10.22 o 
   0   4  11       12.25        5.59      3.57 o 
   1   4  11       35.46       39.68      5.54 o 
   2   4  11       41.89       40.39      6.65 o 
   3   4  11      327.17      266.51     15.18 o 
   4   4  11      101.76      122.16     12.56 o 
   5   4  11        0.01        1.38      5.03 o 
   6   4  11        3.39       13.02      6.20 o 
   7   4  11      944.00     1128.34     56.90 o 
   8   4  11       39.38       58.55      9.48 o 
   9   4  11        1.04        7.04      6.26 o 
  10   4  11       66.48       69.48     10.91 o 
  11   4  11        4.85        6.85      6.85 o 
  12   4  11       78.80       65.59     11.51 o 
  13   4  11        3.46        5.50      7.32 o 
  14   4  11        3.31       17.13      8.22 o 
  15   4  11        2.09       12.91      8.03 o 
  16   4  11        1.52        9.23      8.69 o 
 -16   5  11        2.13       14.03      9.61 o 
 -15   5  11        0.26        2.43      8.52 o 
 -14   5  11      137.24      138.98     17.93 o 
 -13   5  11       25.56       23.07      8.68 o 
 -12   5  11        1.82        0.75      7.72 o 
 -11   5  11       41.55       39.32     10.58 o 
 -10   5  11      174.50      206.67     19.62 o 
  -9   5  11       60.90       67.71     12.47 o 
  -8   5  11        0.04        1.61      6.01 o 
  -7   5  11       30.27       37.08      9.54 o 
  -6   5  11        3.42        0.35      5.31 o 
  -5   5  11      484.98      326.80     19.29 o 
  -4   5  11      496.71      423.53     21.20 o 
  -3   5  11       14.70        3.24      5.01 o 
  -2   5  11       61.00       78.67     13.54 o 
  -1   5  11      135.91      152.94     11.50 o 
   0   5  11      182.06      186.45     20.38 o 
   1   5  11       16.66       12.19      6.23 o 
   2   5  11      110.01      102.23     18.55 o 
   3   5  11      548.94      519.40     21.55 o 
   4   5  11       29.79       52.14      9.57 o 
   5   5  11       10.09       11.90      6.47 o 
   6   5  11       13.47        4.85      6.58 o 
   7   5  11        0.00        0.00      6.18 o 
   8   5  11       15.82       29.82      9.56 o 
   9   5  11      112.42      114.25     15.64 o 
  10   5  11        6.06       22.30      9.21 o 
  11   5  11       64.54       71.93     13.68 o 
  12   5  11        4.64        2.93      9.31 o 
  13   5  11        0.32        4.59      7.65 o 
  14   5  11       20.89       26.60      9.61 o 
  15   5  11        3.81       21.28      8.55 o 
 -14   6  11       11.74       21.59      8.69 o 
 -13   6  11       75.66       86.94     13.31 o 
 -12   6  11       15.13       25.02     10.84 o 
 -11   6  11        2.10        0.91      8.47 o 
 -10   6  11       17.89       28.88     16.92 o 
  -9   6  11      118.32       99.55     15.09 o 
  -8   6  11      100.41       85.91     14.23 o 
  -7   6  11      134.71      159.10     18.08 o 
  -6   6  11      116.60      132.79     16.17 o 
  -5   6  11        0.00        0.00      6.30 o 
  -4   6  11        4.66        0.00      5.79 o 
  -3   6  11       21.27       20.05     10.96 o 
  -2   6  11      631.89      540.39     27.19 o 
  -1   6  11       71.26       64.66     15.99 o 
   0   6  11        3.28        0.00      7.21 o 
   1   6  11       13.44       34.50     11.47 o 
   2   6  11      141.54      198.39     18.56 o 
   3   6  11      133.44      134.48     19.59 o 
   4   6  11       12.05       26.90     11.30 o 
   5   6  11       72.38       55.65     14.58 o 
   6   6  11       25.30       56.18     11.38 o 
   7   6  11       45.57       45.06     10.84 o 
   8   6  11       10.50       24.28      9.78 o 
   9   6  11        4.44        0.00      7.44 o 
  10   6  11        4.71        0.00      7.84 o 
  11   6  11        0.00       11.47      9.11 o 
  12   6  11        7.90       22.05      9.71 o 
  13   6  11       21.81       33.05     10.62 o 
 -11   7  11       17.92       18.41     10.19 o 
 -10   7  11        0.96        0.71      8.53 o 
  -9   7  11        8.19       14.58      8.74 o 
  -8   7  11       10.92       27.20     10.68 o 
  -7   7  11       12.36       26.16     10.56 o 
  -6   7  11      109.90       94.97     15.54 o 
  -5   7  11        6.05        6.86     10.12 o 
  -4   7  11       45.64       58.17     16.39 o 
  -3   7  11        4.98        3.64      9.37 o 
  -2   7  11        0.33        0.00      9.12 o 
  -1   7  11        1.50        6.13      9.22 o 
   0   7  11        9.36       12.18     10.89 o 
   1   7  11       34.03       17.29     15.49 o 
   2   7  11       58.68       67.11     16.63 o 
   3   7  11       12.47        9.79     10.61 o 
   4   7  11       70.32       55.42     15.80 o 
   5   7  11        2.81       21.89     12.55 o 
   6   7  11        0.57        1.15      9.73 o 
   7   7  11        5.41       23.60     11.84 o 
   8   7  11        3.03        0.00     10.74 o 
   9   7  11        1.79        0.00      9.75 o 
  10   7  11       10.63       14.62      9.36 o 
  -7   8  11        0.30        0.00      8.16 o 
  -6   8  11        2.18        0.11      9.55 o 
  -5   8  11       12.19       20.11     16.35 o 
  -4   8  11        3.21        0.00     11.18 o 
  -3   8  11       52.68       60.16     17.15 o 
  -2   8  11        0.06        5.56     10.45 o 
  -1   8  11        0.63        0.00      9.73 o 
   0   8  11        0.27        4.47     10.61 o 
   1   8  11       17.95       15.16     11.27 o 
   2   8  11        0.25       13.17     11.68 o 
   3   8  11        2.53        0.00     12.62 o 
   4   8  11       11.31       22.37     17.21 o 
   5   8  11        2.02        6.20     10.74 o 
   6   8  11        2.55        7.60     10.89 o 
 -18   0  12       37.78       14.91     18.35 o 
 -16   0  12      438.22      381.44     41.87 o 
 -14   0  12      410.41      440.52     42.45 o 
 -12   0  12     1001.20      887.35     98.08 o 
 -10   0  12     2729.54     2733.15     89.48 o 
  -8   0  12       93.41      123.31     11.36 o 
  -6   0  12      260.49      306.62     16.13 o 
  -4   0  12     2080.99     2810.52    190.14 o 
  -2   0  12      297.80      327.66     16.90 o 
   0   0  12    10023.29    11208.89    462.96 o 
   2   0  12      302.94      318.47     17.82 o 
   4   0  12     1146.73     1263.57     62.34 o 
   6   0  12     1077.44     1000.04     64.01 o 
   8   0  12      919.27      822.27     50.77 o 
  10   0  12       34.74       22.70      9.71 o 
  12   0  12       44.90       63.89     15.40 o 
  14   0  12      216.59      237.70     27.17 o 
  16   0  12       42.95       55.29     16.83 o 
  18   0  12       32.65       16.71     13.19 o 
 -19   1  12        0.01       12.40     10.89 o 
 -18   1  12       19.67       17.49     12.55 o 
 -17   1  12       83.22       78.83     20.08 o 
 -16   1  12       20.20       29.15     13.72 o 
 -15   1  12        0.44        0.00      6.56 o 
 -14   1  12      250.97      297.07     28.38 o 
 -13   1  12      205.47      147.97     18.39 o 
 -12   1  12      674.83      725.64     35.89 o 
 -11   1  12       24.54       39.34     11.74 o 
 -10   1  12      183.70      175.31     14.46 o 
  -9   1  12      101.09      110.13     11.62 o 
  -8   1  12        6.85        8.71      5.10 o 
  -7   1  12      196.11      177.51     12.36 o 
  -6   1  12        4.57        4.78      2.68 o 
  -5   1  12        7.43       12.94      3.76 o 
  -4   1  12      911.98      890.25     27.06 o 
  -3   1  12     1028.74     1309.21     39.24 o 
  -2   1  12      563.22      706.50     19.70 o 
  -1   1  12      867.23     1090.31     50.34 o 
   0   1  12     2548.68     2670.57     74.45 o 
   1   1  12       65.40       83.34      6.69 o 
   2   1  12      381.14      505.83     17.02 o 
   3   1  12      254.20      303.95     10.80 o 
   5   1  12        1.50        0.74      2.71 o 
   6   1  12       71.23       96.31      6.97 o 
   7   1  12      151.27      111.20      9.44 o 
   8   1  12      448.69      450.76     27.24 o 
   9   1  12       55.75       67.08      9.71 o 
  10   1  12       16.18       13.34      6.30 o 
  11   1  12      181.26      206.57     16.09 o 
  12   1  12       14.29       16.12      7.25 o 
  13   1  12      197.17      181.41     16.60 o 
  14   1  12      100.77      104.10     14.14 o 
  15   1  12       45.32       53.16     11.60 o 
  16   1  12        1.22        5.52      7.95 o 
  17   1  12        0.93        0.00      7.25 o 
  18   1  12        8.05       15.17      8.72 o 
 -19   2  12       14.63       43.78     14.29 o 
 -18   2  12      217.36      218.13     22.56 o 
 -17   2  12        5.11        2.94      8.26 o 
 -16   2  12       32.76       36.53     10.89 o 
 -15   2  12        3.93        2.08      7.64 o 
 -14   2  12       93.72       81.87     13.87 o 
 -13   2  12       55.05       35.20      9.86 o 
 -12   2  12      299.60      297.09     19.19 o 
 -11   2  12       76.13       70.79     11.69 o 
 -10   2  12        2.36        3.04      5.09 o 
  -9   2  12        6.32        9.57      6.08 o 
  -8   2  12        0.35        3.57      4.56 o 
  -7   2  12      195.00      200.64     13.55 o 
  -6   2  12        8.35        4.65      4.30 o 
  -5   2  12       84.49       92.07     10.37 o 
  -4   2  12      334.94      371.29     19.95 o 
  -3   2  12      147.62      164.46      8.88 o 
  -2   2  12        6.02       12.35      4.44 o 
  -1   2  12      116.29      113.83      7.08 o 
   0   2  12      383.03      572.81     25.49 o 
   1   2  12      213.11      194.82      9.60 o 
   2   2  12     2102.89     2292.30     69.20 o 
   3   2  12      150.46      138.50      7.59 o 
   4   2  12      691.65      732.86     29.31 o 
   5   2  12       51.23       52.10      6.90 o 
   6   2  12        7.20        4.10      4.29 o 
   7   2  12        5.65        9.06      5.05 o 
   8   2  12       60.43       68.02      9.72 o 
   9   2  12       42.55       45.95      8.60 o 
  10   2  12       16.61       18.86      6.46 o 
  11   2  12      134.39      131.28     13.87 o 
  12   2  12       41.77       54.78     10.63 o 
  13   2  12       35.04       32.93      9.67 o 
  14   2  12      228.39      259.26     20.12 o 
  15   2  12       73.70       73.29     12.82 o 
  16   2  12      187.72      192.96     19.46 o 
  17   2  12       17.61       19.46     10.28 o 
  18   2  12        2.83        6.08      7.42 o 
 -18   3  12        1.66       11.05      9.11 o 
 -17   3  12        6.05       13.34      8.93 o 
 -16   3  12        0.07        0.00      7.69 o 
 -15   3  12      116.25      105.95     15.88 o 
 -14   3  12       41.42       38.85     10.88 o 
 -13   3  12      128.29      138.44     14.43 o 
 -12   3  12        0.22        3.98      7.69 o 
 -11   3  12      178.54       90.71     46.76 o 
 -10   3  12       13.02       14.72      7.58 o 
  -9   3  12       94.95      119.77     13.70 o 
  -8   3  12      159.77      160.85     14.92 o 
  -7   3  12      142.92      211.02     15.11 o 
  -6   3  12      736.18      829.37     33.40 o 
  -5   3  12        2.86        8.27      5.20 o 
  -4   3  12      232.50      212.37     13.98 o 
  -3   3  12      176.21      196.30     16.76 o 
  -2   3  12     1825.39     1871.25     90.99 o 
  -1   3  12        0.85        4.76      3.22 o 
   0   3  12      642.25      635.39     22.90 o 
   1   3  12      869.53      933.09     25.68 o 
   2   3  12      311.58      345.84     11.83 o 
   3   3  12      174.23      221.92     12.15 o 
   4   3  12      108.18       93.62      9.64 o 
   5   3  12       91.39       82.18     11.02 o 
   6   3  12       84.60       60.13      8.64 o 
   7   3  12       38.81       22.34      6.70 o 
   8   3  12      137.41      192.11     14.84 o 
   9   3  12        1.96        0.00      4.70 o 
  10   3  12       57.81       39.51      9.16 o 
  11   3  12      361.55      365.14     19.44 o 
  12   3  12      204.89      208.80     17.68 o 
  13   3  12      208.61      216.03     18.50 o 
  14   3  12        0.11        0.00      7.40 o 
  15   3  12       81.80       72.28     13.17 o 
  16   3  12       44.63       65.59     12.55 o 
  17   3  12       44.83       46.22     10.78 o 
 -17   4  12        0.10        0.00      7.44 o 
 -16   4  12        4.44        0.00      8.19 o 
 -15   4  12        0.41        0.00      7.23 o 
 -14   4  12       52.64       38.89      9.99 o 
 -13   4  12        9.76       14.54      9.09 o 
 -12   4  12      199.81      192.10     19.34 o 
 -11   4  12      141.31      176.21     22.70 o 
 -10   4  12       65.02       79.81     13.19 o 
  -9   4  12       74.25       82.74     12.73 o 
  -8   4  12      158.80      168.84     16.42 o 
  -7   4  12      137.46      134.70     14.73 o 
  -6   4  12       57.22       58.84     10.66 o 
  -5   4  12      206.42      185.64     15.71 o 
  -4   4  12      260.19      235.09     18.54 o 
  -3   4  12       98.74       41.76     36.80 o 
  -2   4  12      319.95      324.11     20.14 o 
  -1   4  12      109.29      106.92     10.00 o 
   0   4  12      694.88      591.78     28.02 o 
   1   4  12      134.71      129.54      8.82 o 
   2   4  12      370.11      302.20     14.05 o 
   3   4  12       43.48       50.82      9.11 o 
   4   4  12      152.02      137.86     23.44 o 
   5   4  12      156.28      174.08     15.42 o 
   6   4  12        0.61        4.67      6.40 o 
   7   4  12        7.74       13.55      7.16 o 
   8   4  12       97.51       80.64     13.22 o 
   9   4  12      131.55      163.10     15.05 o 
  10   4  12      213.26      182.46     16.61 o 
  11   4  12       52.46       66.98     11.54 o 
  12   4  12        4.59        6.07      7.02 o 
  13   4  12        2.74        0.00      6.66 o 
  14   4  12       27.37       20.65     11.51 o 
  15   4  12       32.91       48.43     11.04 o 
  16   4  12        1.31        0.00      6.51 o 
 -15   5  12        1.79        0.00      6.62 o 
 -14   5  12      120.74      124.22     15.56 o 
 -13   5  12        3.82        1.16      6.38 o 
 -12   5  12      204.56      202.28     20.90 o 
 -11   5  12       52.96       52.90     12.09 o 
 -10   5  12      100.21       92.45     14.94 o 
  -9   5  12        0.67        5.31      7.43 o 
  -8   5  12        1.49        0.00      5.77 o 
  -7   5  12        1.37        0.00      5.66 o 
  -6   5  12        1.82        1.59      5.56 o 
  -5   5  12      114.56      147.40     15.62 o 
  -4   5  12        0.04        1.71      5.61 o 
  -3   5  12      325.13      306.42     18.61 o 
  -2   5  12      126.20      102.26     13.14 o 
  -1   5  12      353.17      322.12     18.75 o 
   0   5  12       84.65       88.47     12.38 o 
   1   5  12       67.77       71.79     11.11 o 
   2   5  12     1418.15     1251.58     94.10 o 
   3   5  12      138.81      143.35     15.66 o 
   4   5  12      260.04      232.51     16.37 o 
   5   5  12       11.63        3.12      6.07 o 
   6   5  12      271.03      308.16     19.68 o 
   7   5  12        3.83        1.81      6.47 o 
   8   5  12      344.52      368.99     26.13 o 
   9   5  12       54.30       56.68     12.72 o 
  10   5  12      106.20      147.89     18.54 o 
  11   5  12      171.67      185.89     20.79 o 
  12   5  12        8.96        5.12      8.75 o 
  13   5  12        2.84        0.50      7.35 o 
  14   5  12        0.45        2.03      7.36 o 
 -13   6  12        0.26        0.50      5.91 o 
 -12   6  12        8.50       11.19      9.37 o 
 -11   6  12        0.40        0.00      7.50 o 
 -10   6  12       22.33       32.64     11.28 o 
  -9   6  12        0.53        1.08      7.93 o 
  -8   6  12       26.21       42.12     11.47 o 
  -7   6  12       27.75       34.53     10.39 o 
  -6   6  12        5.36       13.78      8.08 o 
  -5   6  12        0.62        0.00      6.07 o 
  -4   6  12       11.53        3.26      6.85 o 
  -3   6  12        9.75       12.60      7.90 o 
  -2   6  12      138.57      113.16     20.46 o 
  -1   6  12      536.37      416.99     30.11 o 
   0   6  12        0.42        0.36      8.71 o 
   1   6  12      294.80      196.32     27.53 o 
   2   6  12        9.01       10.42      7.93 o 
   3   6  12       83.99       90.57     14.08 o 
   4   6  12       12.34       19.64     10.61 o 
   5   6  12      158.64      167.78     22.71 o 
   6   6  12       86.46       85.33     17.83 o 
   7   6  12       26.19       29.17      9.69 o 
   8   6  12       38.12       56.73     13.15 o 
   9   6  12       52.28       45.58     12.41 o 
  10   6  12       27.16       37.41     11.61 o 
  11   6  12       29.05       53.16     13.61 o 
  12   6  12        9.66       10.23      9.68 o 
 -11   7  12       12.21       19.32      9.95 o 
 -10   7  12       31.23       23.69     12.26 o 
  -9   7  12       11.24       18.26      9.42 o 
  -8   7  12        0.01       10.17      9.11 o 
  -7   7  12        7.83       11.69      8.82 o 
  -6   7  12        2.55        4.56      8.14 o 
  -5   7  12       60.51       79.91     14.41 o 
  -4   7  12       34.87       35.24     28.68 o 
  -3   7  12       54.20      102.96     27.82 o 
  -2   7  12        2.37       14.10     12.55 o 
  -1   7  12        7.18        4.92     11.01 o 
   0   7  12       57.80       46.22     15.21 o 
   1   7  12       60.91       73.51     17.72 o 
   2   7  12        1.35        8.87      9.88 o 
   3   7  12        0.00        0.47      7.38 o 
   4   7  12        8.81       10.24     11.33 o 
   5   7  12       11.14       16.85     12.05 o 
   6   7  12        0.00        0.57      9.52 o 
   7   7  12        0.49        7.17      9.33 o 
   8   7  12       16.15       18.85     11.92 o 
   9   7  12        2.19        3.96     10.04 o 
  10   7  12        8.21        9.45     10.93 o 
  -6   8  12       11.79       20.77     14.63 o 
  -5   8  12        2.13       17.19     10.34 o 
  -4   8  12        7.99       14.88     12.09 o 
  -3   8  12       16.09       19.30     12.05 o 
  -2   8  12        6.85       12.25     14.91 o 
  -1   8  12        0.02        7.49      9.88 o 
   0   8  12        2.88        8.87     11.10 o 
   1   8  12        1.02        0.25      9.12 o 
   2   8  12        6.22        6.85      9.71 o 
   3   8  12        7.42       10.35     10.61 o 
   4   8  12        0.43        5.74     13.19 o 
   5   8  12        0.77        8.01     10.82 o 
 -19   0  13        7.99       39.58     22.37 o 
 -17   0  13       33.02       43.59     21.22 o 
 -15   0  13      291.87      320.06     43.02 o 
 -13   0  13      150.25      125.62     29.25 o 
 -11   0  13      140.43      126.76     26.39 o 
  -9   0  13      227.45      257.54     29.25 o 
  -7   0  13       41.63       38.68      8.13 o 
  -5   0  13       28.17       19.73      6.77 o 
  -3   0  13      848.45      954.08     58.51 o 
  -1   0  13     1822.00     1845.88     40.28 o 
   1   0  13      319.66      145.25     68.51 o 
   3   0  13        2.33        3.45      3.95 o 
   5   0  13     1406.96     1586.73     81.43 o 
   7   0  13        1.49        0.00      4.36 o 
   9   0  13      534.85      524.68     34.99 o 
  11   0  13        2.19        5.44      8.66 o 
  13   0  13       38.26       41.28     13.37 o 
  15   0  13       39.14       24.79     14.36 o 
  17   0  13       17.97       17.97     12.96 o 
 -19   1  13        2.17        9.76     10.47 o 
 -18   1  13        3.97       19.27     11.99 o 
 -17   1  13        4.07       12.15     11.68 o 
 -16   1  13       77.35       92.98     18.93 o 
 -15   1  13       72.31       81.32     18.24 o 
 -14   1  13      532.04      532.38     26.13 o 
 -13   1  13       28.08       22.52      8.74 o 
 -12   1  13       65.60       66.25     16.02 o 
 -11   1  13      959.09      996.01     44.74 o 
 -10   1  13       57.41       62.30     13.55 o 
  -9   1  13      119.83      141.15     13.10 o 
  -8   1  13       36.48       63.95      9.39 o 
  -7   1  13       52.74       42.55      8.07 o 
  -6   1  13       26.13       31.66      7.16 o 
  -5   1  13        4.95        6.09      3.56 o 
  -4   1  13      485.01      459.99     17.05 o 
  -3   1  13      577.80      502.34     21.28 o 
  -2   1  13        0.29        1.64      3.39 o 
  -1   1  13     3803.18     3920.83    171.54 o 
   0   1  13      382.12      425.25     16.73 o 
   1   1  13      531.55      672.05     24.28 o 
   2   1  13       50.20       50.31      5.39 o 
   3   1  13     1165.26     1247.65     56.09 o 
   4   1  13      239.18      314.62     27.19 o 
   5   1  13      466.55      463.92     14.79 o 
   6   1  13       71.07       56.45      7.24 o 
   7   1  13      271.33      277.49     21.75 o 
   8   1  13       24.83       29.49      6.45 o 
   9   1  13      336.03      271.87     15.37 o 
  10   1  13      288.96      305.16     19.79 o 
  11   1  13        8.87       20.79      7.70 o 
  12   1  13        1.84        7.33      6.60 o 
  13   1  13       27.54       20.61      8.42 o 
  14   1  13       62.34       74.09     12.47 o 
  15   1  13       15.69       17.61      8.61 o 
  16   1  13        7.36       15.20      9.20 o 
  17   1  13        1.84        3.58      7.97 o 
 -18   2  13        3.15       24.09     13.09 o 
 -17   2  13       42.54       32.33     11.47 o 
 -16   2  13        8.51       16.34      9.08 o 
 -15   2  13        0.14        3.80      8.03 o 
 -14   2  13      173.05      188.38     24.82 o 
 -13   2  13      222.87      182.72     23.45 o 
 -12   2  13      410.28      445.81     30.01 o 
 -11   2  13     1994.39     1961.70     56.78 o 
 -10   2  13       11.54        7.91      6.66 o 
  -9   2  13      150.01      144.55     14.26 o 
  -8   2  13      445.14      444.50     36.92 o 
  -7   2  13      410.96      382.75     18.57 o 
  -6   2  13      368.23      396.31     26.89 o 
  -5   2  13        2.37        1.13      4.02 o 
  -4   2  13      465.20      584.98     23.62 o 
  -3   2  13      137.15      124.28      8.73 o 
  -2   2  13       21.83       19.21      5.65 o 
  -1   2  13       48.50       57.78      6.00 o 
   0   2  13       59.17       46.37      5.81 o 
   1   2  13      891.58      953.92     37.98 o 
   2   2  13      469.57      497.51     14.05 o 
   3   2  13      403.71      400.62     12.75 o 
   4   2  13      335.60      309.14     18.70 o 
   5   2  13       92.64       82.93      8.52 o 
   6   2  13        5.14        3.09      3.99 o 
   7   2  13      256.26      200.72     36.38 o 
   8   2  13      282.70      295.48     16.64 o 
   9   2  13        3.76        8.25      5.55 o 
  10   2  13       46.34       33.02      8.56 o 
  11   2  13      467.66      402.77     31.54 o 
  12   2  13       69.16       54.23     10.63 o 
  13   2  13      262.74      275.75     19.88 o 
  14   2  13       60.59       65.49     12.46 o 
  15   2  13        6.71        6.34      7.69 o 
  16   2  13       73.69       83.99     14.60 o 
  17   2  13       18.74       23.80      8.81 o 
 -17   3  13       36.49       25.99     10.87 o 
 -16   3  13       15.14       26.23     10.80 o 
 -15   3  13       45.73       37.36     11.55 o 
 -14   3  13        0.49        0.97      7.63 o 
 -13   3  13       30.19       41.19     14.36 o 
 -12   3  13        3.71       12.31      8.26 o 
 -11   3  13      297.44      269.21     19.29 o 
 -10   3  13       14.85       31.32      9.36 o 
  -9   3  13      113.75      153.62     15.48 o 
  -8   3  13        3.43        0.00      5.16 o 
  -7   3  13       35.00       44.11      8.98 o 
  -6   3  13      749.20      738.72     26.27 o 
  -5   3  13        5.85       15.71      6.44 o 
  -4   3  13      122.15      129.75     13.01 o 
  -3   3  13      128.02      124.06     13.75 o 
  -2   3  13      287.09      311.06     13.12 o 
  -1   3  13      541.00      530.46     24.00 o 
   0   3  13       59.36       68.61      6.70 o 
   1   3  13       71.49      106.16      7.99 o 
   2   3  13      607.41      542.12     24.52 o 
   3   3  13        2.86        7.44      4.55 o 
   4   3  13        1.86        2.94      4.05 o 
   5   3  13       48.37       53.07      8.26 o 
   6   3  13      126.35      111.72     15.44 o 
   7   3  13      118.76      114.01     11.95 o 
   8   3  13       45.06       44.82      8.81 o 
   9   3  13      204.81      165.92     15.01 o 
  10   3  13        1.11        2.10      6.48 o 
  11   3  13      381.44      322.83     18.52 o 
  12   3  13       14.88       22.93      8.66 o 
  13   3  13       48.59       46.88     11.06 o 
  14   3  13       72.04       82.62     13.66 o 
  15   3  13      312.16      358.87     23.01 o 
  16   3  13        1.53       11.88      8.04 o 
 -16   4  13        0.03        1.16      7.49 o 
 -15   4  13       11.52       22.41     10.21 o 
 -14   4  13      172.58      186.14     17.54 o 
 -13   4  13       18.60       22.47     10.12 o 
 -12   4  13        5.40       15.89      9.43 o 
 -11   4  13       55.03       53.70     12.31 o 
 -10   4  13        1.56        0.00      6.70 o 
  -9   4  13       60.56       70.48     11.87 o 
  -8   4  13      108.76      127.84     14.98 o 
  -7   4  13      237.73      247.44     20.06 o 
  -6   4  13       14.08       18.47      7.50 o 
  -5   4  13       93.05       96.51     12.63 o 
  -4   4  13      115.75      129.45     13.97 o 
  -3   4  13      499.35      309.21    137.08 o 
  -2   4  13      540.44      475.82     37.92 o 
  -1   4  13      228.41      259.32     13.23 o 
   0   4  13      279.23      344.26     20.98 o 
   1   4  13        4.09        5.57      4.64 o 
   2   4  13       46.68       52.21      9.02 o 
   3   4  13      137.72      133.66     11.59 o 
   4   4  13       63.51       64.71      9.14 o 
   5   4  13       40.18       33.36      8.32 o 
   6   4  13      916.61      797.91     41.38 o 
   7   4  13       64.11       75.28     12.28 o 
   8   4  13      213.98      212.78     19.13 o 
   9   4  13       30.19       57.15     10.57 o 
  10   4  13       39.71       47.36      9.90 o 
  11   4  13        0.78        5.65      7.29 o 
  12   4  13       45.30       45.86     10.90 o 
  13   4  13       32.48       55.23     12.10 o 
  14   4  13        0.65        3.64      7.68 o 
  15   4  13       10.31       16.85      8.48 o 
 -15   5  13       59.17       54.78     11.51 o 
 -14   5  13       60.91       80.85     13.48 o 
 -13   5  13       16.86       29.35     11.46 o 
 -12   5  13       53.43       61.92     13.65 o 
 -11   5  13       29.06       27.53     10.50 o 
 -10   5  13        2.82        1.37      7.15 o 
  -9   5  13       24.98       22.63      9.50 o 
  -8   5  13       59.61       74.42     13.32 o 
  -7   5  13       31.56       24.25      9.45 o 
  -6   5  13      239.18      232.34     27.18 o 
  -5   5  13        1.08        1.49      6.66 o 
  -4   5  13      323.26      304.64     48.93 o 
  -3   5  13      110.06       97.18     13.44 o 
  -2   5  13      304.79      280.51     19.06 o 
  -1   5  13      437.21      383.26     27.76 o 
   0   5  13     1016.95      945.04     41.57 o 
   1   5  13       40.33       75.48     16.17 o 
   2   5  13       48.14       37.72      9.68 o 
   3   5  13        1.56        0.00      6.07 o 
   4   5  13        6.64       12.03      6.11 o 
   5   5  13       55.00       50.14     10.79 o 
   6   5  13       70.77       49.69     11.25 o 
   7   5  13        9.99        6.09      7.69 o 
   8   5  13       48.53       24.63      9.90 o 
   9   5  13      128.46      120.15     17.07 o 
  10   5  13       50.88       51.35     12.80 o 
  11   5  13       17.78       25.55     11.09 o 
  12   5  13        0.35        0.00      7.62 o 
  13   5  13        1.72        0.94      8.20 o 
  14   5  13       13.79       20.93      8.97 o 
 -13   6  13       10.95       23.20     10.88 o 
 -12   6  13       22.37       16.92     10.63 o 
 -11   6  13       17.03       13.31     11.20 o 
 -10   6  13        3.02       16.91      9.78 o 
  -9   6  13       44.22       55.61     13.59 o 
  -8   6  13        4.65        8.24      8.48 o 
  -7   6  13       27.72       16.94      9.34 o 
  -6   6  13        2.54        2.32      6.64 o 
  -5   6  13        1.47        0.00      6.60 o 
  -4   6  13      116.69       33.74     38.55 o 
  -3   6  13       98.33       93.10     13.97 o 
  -2   6  13      426.98      463.22     31.84 o 
  -1   6  13      146.78      128.80     21.50 o 
   0   6  13       25.78       14.61     10.05 o 
   1   6  13       72.82       71.42     16.80 o 
   2   6  13        8.97        3.16      7.33 o 
   3   6  13      300.75      282.10     21.38 o 
   4   6  13       56.12       88.72     14.28 o 
   5   6  13       46.87       22.97     12.37 o 
   6   6  13       42.59       50.35     25.24 o 
   7   6  13       22.74       31.26     13.38 o 
   8   6  13        8.46        6.98      8.57 o 
   9   6  13       10.85       32.13     11.17 o 
  10   6  13        1.35        4.19      9.20 o 
  11   6  13       23.61       36.12     11.87 o 
  12   6  13        2.39        9.33      8.70 o 
 -10   7  13        0.48        0.00      7.84 o 
  -9   7  13        0.12        0.68      8.60 o 
  -8   7  13        0.95        0.00      7.43 o 
  -7   7  13        1.17        0.00      8.27 o 
  -6   7  13        1.49        0.35      7.78 o 
  -5   7  13        3.89        4.33      7.71 o 
  -4   7  13       34.10       21.84     12.81 o 
  -3   7  13        2.53        0.00      8.96 o 
  -2   7  13        0.23        0.00      9.30 o 
  -1   7  13       13.06       12.33     12.17 o 
   0   7  13        8.85       38.57     13.72 o 
   1   7  13       67.42       81.05     18.64 o 
   2   7  13       22.96       27.53     13.07 o 
   3   7  13       29.30       26.61     12.96 o 
   4   7  13        0.60        5.66      8.18 o 
   5   7  13        0.19       11.90     11.55 o 
   6   7  13       10.34       17.21     24.09 o 
   7   7  13        0.82        6.52     11.02 o 
   8   7  13       10.08       15.73     11.43 o 
   9   7  13       15.08       31.41     13.31 o 
  -5   8  13        1.89       16.25     12.62 o 
  -4   8  13        0.00        9.57      9.92 o 
  -3   8  13        0.99        3.54      9.22 o 
  -2   8  13        0.54        9.72     10.29 o 
  -1   8  13        3.57        8.23      9.71 o 
   0   8  13        8.13       28.96     13.18 o 
   1   8  13        1.84        4.29      9.22 o 
   2   8  13        0.90        8.76     10.04 o 
   3   8  13       12.93       37.92     12.96 o 
   4   8  13        1.46       14.65     14.05 o 
 -18   0  14        0.01        0.00     14.34 o 
 -16   0  14       20.50       30.97     20.08 o 
 -14   0  14      179.52      201.33     36.14 o 
 -12   0  14     1182.07     1212.57     67.68 o 
 -10   0  14      274.13      251.81     30.40 o 
  -8   0  14      115.84      137.66     24.66 o 
  -6   0  14      240.66      250.91     19.50 o 
  -4   0  14      644.84      532.33     22.88 o 
  -2   0  14       15.19       18.61      7.17 o 
   0   0  14     1112.23     1307.45     35.49 o 
   2   0  14       34.36       28.74      6.61 o 
   4   0  14     1125.49     1114.57     41.89 o 
   6   0  14       28.41       37.15      7.93 o 
   8   0  14        6.44       13.96      8.96 o 
  10   0  14        0.11        5.27      8.81 o 
  12   0  14        0.03        0.00      8.16 o 
  14   0  14        6.84        8.89     11.76 o 
  16   0  14        7.18        0.00     10.45 o 
 -18   1  14        5.54       11.67     11.74 o 
 -17   1  14       44.27       64.36     17.38 o 
 -16   1  14       47.06       51.71     15.68 o 
 -15   1  14      158.62      141.14     23.11 o 
 -14   1  14      192.21      177.47     18.70 o 
 -13   1  14      219.11      210.78     21.57 o 
 -12   1  14       10.24       17.93     10.93 o 
 -11   1  14       79.93       85.09     16.50 o 
 -10   1  14        5.56        6.97      7.99 o 
  -9   1  14       29.99       14.90      8.40 o 
  -8   1  14       34.86       45.43      8.37 o 
  -7   1  14       61.21       89.83     10.60 o 
  -6   1  14       51.71       52.58      8.40 o 
  -5   1  14      209.67      166.50      9.94 o 
  -4   1  14      684.92      694.81     25.50 o 
  -3   1  14      384.52      514.88     25.52 o 
  -2   1  14       76.82       93.36      8.39 o 
  -1   1  14      125.48      132.47     19.22 o 
   0   1  14        2.03        1.68      3.22 o 
   1   1  14     1474.85     1600.89     53.86 o 
   2   1  14      257.83      238.65     11.12 o 
   3   1  14      325.23      282.87     17.33 o 
   4   1  14      685.16      599.64     43.66 o 
   5   1  14       81.72       87.39      7.26 o 
   6   1  14       68.85       86.80      8.80 o 
   7   1  14       63.73       51.41      7.71 o 
   8   1  14       15.41       16.98      5.55 o 
   9   1  14        9.42       13.58      5.49 o 
  10   1  14        1.50        5.72      6.14 o 
  11   1  14       23.44       27.55      8.34 o 
  12   1  14        7.02       12.03      7.02 o 
  13   1  14       76.99       51.07     11.23 o 
  14   1  14        3.41        2.49      7.87 o 
  15   1  14        7.11       11.11      8.54 o 
  16   1  14        0.37        5.72      7.87 o 
  17   1  14        0.52        0.00      7.23 o 
 -18   2  14       20.52       35.29     13.92 o 
 -17   2  14        7.24       30.11     13.79 o 
 -16   2  14       80.15       68.69     14.70 o 
 -15   2  14        8.17        2.15      7.78 o 
 -14   2  14       99.02      108.74     15.18 o 
 -13   2  14        1.05       12.51     10.86 o 
 -12   2  14       12.78       24.50     11.30 o 
 -11   2  14      152.35      154.22     21.56 o 
 -10   2  14      646.87      614.36     37.33 o 
  -9   2  14      278.17      222.01     18.80 o 
  -8   2  14       61.87       45.01      8.64 o 
  -7   2  14       10.40        6.71      5.28 o 
  -6   2  14     1036.54      950.84     44.25 o 
  -5   2  14      125.93      133.65     12.96 o 
  -4   2  14       13.48       17.83      6.40 o 
  -3   2  14        4.07        6.37      4.24 o 
  -2   2  14     1492.35     1125.15    350.77 o 
  -1   2  14      110.47      121.75      8.24 o 
   0   2  14      617.14      723.91     34.08 o 
   1   2  14      387.94      349.29     12.12 o 
   2   2  14      475.32      604.53     15.88 o 
   3   2  14      314.72      315.30     12.02 o 
   4   2  14      862.78      807.96     34.97 o 
   5   2  14      267.83      278.56     12.80 o 
   6   2  14       47.22       38.87      6.96 o 
   7   2  14        0.10        4.00      4.33 o 
   8   2  14      186.78      172.01     12.48 o 
   9   2  14       31.80       41.49      8.88 o 
  10   2  14        6.99        0.00      6.05 o 
  11   2  14       21.78       26.93      8.97 o 
  12   2  14      287.33      302.22     20.20 o 
  13   2  14       80.52      121.96     15.29 o 
  14   2  14       90.16       89.66     14.19 o 
  15   2  14       22.30       22.96      9.68 o 
  16   2  14        2.30        9.92      8.21 o 
  17   2  14        7.87        7.18      7.64 o 
 -17   3  14       87.81      107.50     17.35 o 
 -16   3  14        5.83       19.50     10.27 o 
 -15   3  14        3.62        0.00      7.28 o 
 -14   3  14        3.23        0.98      7.68 o 
 -13   3  14       81.26      115.52     20.81 o 
 -12   3  14      146.56      149.53     17.27 o 
 -11   3  14        0.15        0.58      7.11 o 
 -10   3  14       13.74        9.75      7.50 o 
  -9   3  14       14.73        7.00      7.04 o 
  -8   3  14        1.87        0.00      5.65 o 
  -7   3  14      119.17       80.85     11.95 o 
  -6   3  14       79.56       81.76     11.70 o 
  -5   3  14        0.85        9.43      5.73 o 
  -4   3  14      167.40      182.66     14.81 o 
  -3   3  14       82.63       59.37     29.13 o 
  -2   3  14      185.10      202.88     11.72 o 
  -1   3  14      911.94     1018.03     42.72 o 
   0   3  14      212.74      189.54     13.10 o 
   1   3  14      162.05      138.56      9.02 o 
   2   3  14      414.37      352.88     15.12 o 
   3   3  14      304.37      320.75     15.52 o 
   4   3  14      124.33      131.03     11.51 o 
   5   3  14        3.85        7.19      5.06 o 
   6   3  14      111.73      108.51     10.55 o 
   7   3  14        5.41        6.72      4.71 o 
   8   3  14       22.49       16.06      6.32 o 
   9   3  14       76.43       67.58     10.99 o 
  10   3  14        1.27        0.00      6.37 o 
  11   3  14       34.53       46.81     10.48 o 
  12   3  14       37.33       34.45      9.69 o 
  13   3  14        5.05        0.00      7.28 o 
  14   3  14        3.22        8.68      8.14 o 
  15   3  14       19.15       32.60     10.53 o 
  16   3  14       12.42       25.24      8.86 o 
 -16   4  14        0.80        0.00      6.73 o 
 -15   4  14       72.60       57.91     13.03 o 
 -14   4  14        5.00        2.51      8.57 o 
 -13   4  14       50.12       70.37     14.56 o 
 -12   4  14        0.86       10.38      9.10 o 
 -11   4  14        4.68       15.19      9.27 o 
 -10   4  14        5.69        0.00      6.85 o 
  -9   4  14       17.04       33.20     10.11 o 
  -8   4  14        2.48        0.29      6.43 o 
  -7   4  14       17.89       22.41      8.60 o 
  -6   4  14       39.02       58.71     10.82 o 
  -5   4  14      243.07      221.25     17.84 o 
  -4   4  14      144.16      167.19     15.67 o 
  -3   4  14       50.11       40.60      9.17 o 
  -2   4  14        0.13        7.82      6.18 o 
  -1   4  14      196.14      186.02     15.10 o 
   0   4  14      515.94      554.07     21.93 o 
   1   4  14        5.39        5.32      6.11 o 
   2   4  14        2.52        3.71      4.43 o 
   3   4  14       84.82       71.65      9.29 o 
   4   4  14        0.63        0.72      4.64 o 
   5   4  14        8.60       18.42      6.56 o 
   6   4  14      125.99       89.76     12.00 o 
   7   4  14      258.98      269.38     18.80 o 
   8   4  14        0.61        0.00      6.61 o 
   9   4  14       38.50       49.80     10.30 o 
  10   4  14       90.36       94.12     13.34 o 
  11   4  14       31.12       27.85      9.52 o 
  12   4  14        4.49        8.82      7.85 o 
  13   4  14        0.99        3.34      7.94 o 
  14   4  14       15.73        3.38      7.98 o 
  15   4  14       22.53       15.70      7.95 o 
 -14   5  14       32.58       35.43      9.87 o 
 -13   5  14       73.81       71.13     14.94 o 
 -12   5  14      151.96      172.75     20.49 o 
 -11   5  14        5.51        3.27      8.32 o 
 -10   5  14       13.35       10.71      9.70 o 
  -9   5  14      120.40      139.95     17.55 o 
  -8   5  14      109.32      109.38     15.42 o 
  -7   5  14      185.63      188.06     18.90 o 
  -6   5  14       65.08       55.90     12.06 o 
  -5   5  14      166.54      155.72     16.86 o 
  -4   5  14        4.28       10.51      7.93 o 
  -3   5  14       55.14       42.39     10.35 o 
  -2   5  14      116.97      102.39     13.87 o 
  -1   5  14      129.32      133.51     20.67 o 
   0   5  14       22.60       10.41      9.22 o 
   1   5  14       27.96       38.33      9.89 o 
   2   5  14        8.92        4.21      7.11 o 
   3   5  14      147.48      187.35     20.09 o 
   4   5  14        0.02        9.82      7.41 o 
   5   5  14        3.41       11.43      6.61 o 
   6   5  14       36.97       27.32      9.60 o 
   7   5  14        2.71        0.00      6.70 o 
   8   5  14        5.63        8.83      8.47 o 
   9   5  14       98.85      109.27     16.68 o 
  10   5  14       24.11        8.41      8.89 o 
  11   5  14       25.09       32.64     11.84 o 
  12   5  14        5.50       11.12      9.72 o 
  13   5  14        4.52       11.44     12.85 o 
 -12   6  14        7.32       18.30     10.26 o 
 -11   6  14        1.27        5.27      8.98 o 
 -10   6  14        0.06        6.49      8.68 o 
  -9   6  14        1.99        2.75      8.60 o 
  -8   6  14       12.75       10.78      8.52 o 
  -7   6  14        9.79        7.84      8.52 o 
  -6   6  14      120.12      105.55     15.84 o 
  -5   6  14       30.63       39.57     11.17 o 
  -4   6  14      178.97      176.80     33.36 o 
  -3   6  14       18.28       16.33     11.51 o 
  -2   6  14        2.66        9.84     11.10 o 
  -1   6  14       96.81      121.94     21.04 o 
   0   6  14        8.90        0.00     16.63 o 
   1   6  14      114.95      121.29     20.88 o 
   2   6  14        5.16       17.57     11.15 o 
   3   6  14       17.24       41.27     11.09 o 
   4   6  14        0.16        3.50      7.58 o 
   5   6  14        1.05        6.44      8.16 o 
   6   6  14        1.76        2.48     10.61 o 
   7   6  14       15.58       20.99     12.90 o 
   8   6  14        4.53       11.16     11.16 o 
   9   6  14        3.75        2.86      9.11 o 
  10   6  14       10.19       16.18     10.11 o 
  11   6  14        0.67        9.98      9.33 o 
  -9   7  14       13.35       25.64     10.37 o 
  -8   7  14       12.72       26.92     10.79 o 
  -7   7  14        2.96       19.80     10.08 o 
  -6   7  14        5.18       10.46      9.45 o 
  -5   7  14        3.85       17.46     12.25 o 
  -4   7  14        8.27       10.84     11.74 o 
  -3   7  14        0.11        3.44     10.75 o 
  -2   7  14        0.00        7.88     10.52 o 
  -1   7  14        9.51       16.75     12.15 o 
   0   7  14       65.98       86.87     19.05 o 
   1   7  14       63.53       40.15     20.65 o 
   2   7  14       32.42       36.85     14.13 o 
   3   7  14        0.25       10.25     11.74 o 
   4   7  14       13.50        7.23     14.05 o 
   5   7  14        4.05        0.00      7.18 o 
   6   7  14        2.83       11.28     10.93 o 
   7   7  14        7.15       17.39     11.55 o 
   8   7  14        0.14        5.58     22.37 o 
  -3   8  14        0.03        0.00      7.58 o 
  -2   8  14        3.42        8.30      9.52 o 
  -1   8  14        6.06       16.23     12.15 o 
   0   8  14        0.59       10.69      9.88 o 
   1   8  14        2.78       11.76      9.78 o 
   2   8  14        2.20       15.18     10.45 o 
 -17   0  15       50.39       78.58     27.53 o 
 -15   0  15       54.26       44.74     21.22 o 
 -13   0  15      514.74      515.08     48.18 o 
 -11   0  15     1580.19     1690.94     79.16 o 
  -9   0  15     1688.01     1739.12     74.57 o 
  -7   0  15      358.33      332.68     32.12 o 
  -5   0  15       92.88       98.31     12.91 o 
  -3   0  15       74.08       89.40     16.06 o 
  -1   0  15      493.63      492.35     23.02 o 
   1   0  15       24.82       14.94     16.08 o 
   3   0  15       36.93       41.07      8.71 o 
   5   0  15      356.13      309.77     16.71 o 
   7   0  15     1395.04     1308.02     80.59 o 
   9   0  15       12.81       17.08     10.45 o 
  11   0  15      529.31      515.54     33.04 o 
  13   0  15        9.64       10.98     11.10 o 
  15   0  15       60.13       67.15     26.10 o 
  17   0  15       15.16       34.22     14.18 o 
 -18   1  15        4.23       19.98     14.34 o 
 -17   1  15       14.60       14.83     11.74 o 
 -16   1  15        5.41        1.42     11.55 o 
 -15   1  15       16.25       19.93     12.40 o 
 -14   1  15       51.67       61.06     20.65 o 
 -13   1  15      204.41      184.28     18.37 o 
 -12   1  15        4.83        7.06      9.93 o 
 -11   1  15      430.48      388.70     28.57 o 
 -10   1  15       52.34       50.76     13.79 o 
  -9   1  15       49.03       42.77     12.37 o 
  -8   1  15      100.50      100.91     11.74 o 
  -7   1  15       11.18       11.28      5.24 o 
  -6   1  15       14.92       14.06      5.32 o 
  -5   1  15        0.11        0.00      4.28 o 
  -4   1  15       75.39       64.04      7.52 o 
  -3   1  15       54.68       33.90      5.85 o 
  -2   1  15       57.04       53.71      7.40 o 
  -1   1  15     1478.39     1588.25     47.59 o 
   0   1  15       24.18       34.34      5.45 o 
   1   1  15      120.05      136.53      9.16 o 
   2   1  15      197.72      143.98      8.82 o 
   3   1  15       61.25       54.29      7.60 o 
   4   1  15     1058.32      944.25     53.57 o 
   5   1  15     1272.94     1232.59     43.37 o 
   6   1  15       54.90       54.40      7.78 o 
   7   1  15      357.92      347.93     14.90 o 
   8   1  15      426.54      374.57     15.85 o 
   9   1  15     1106.74     1079.11     65.65 o 
  10   1  15       26.75       24.72      8.80 o 
  11   1  15       98.25       87.74     12.84 o 
  12   1  15        2.82        0.00      7.00 o 
  13   1  15       53.98       44.42     11.01 o 
  14   1  15       30.73       31.59      9.94 o 
  15   1  15       90.59      126.33     16.39 o 
  16   1  15        0.01        2.00      9.93 o 
 -17   2  15       16.73       24.88     12.33 o 
 -16   2  15        0.56        4.81     10.16 o 
 -15   2  15       31.80       36.76     12.43 o 
 -14   2  15       17.22       13.19      8.79 o 
 -13   2  15       20.90       23.81     12.37 o 
 -12   2  15      196.72      202.12     24.92 o 
 -11   2  15       16.87       18.07     11.76 o 
 -10   2  15        4.64       11.30     10.19 o 
  -9   2  15     1503.01     1470.18     70.69 o 
  -8   2  15      218.99      227.90     16.76 o 
  -7   2  15      888.03      816.24     39.74 o 
  -6   2  15       75.47       73.98     10.64 o 
  -5   2  15        7.46       11.96      5.65 o 
  -4   2  15        0.00        0.00      4.49 o 
  -3   2  15        0.06       13.34      5.84 o 
  -2   2  15      344.36      228.01     66.97 o 
  -1   2  15       42.08       47.83      6.16 o 
   0   2  15       61.99       83.67      7.65 o 
   1   2  15      137.61      139.71      9.07 o 
   2   2  15      524.12      468.22     20.72 o 
   3   2  15      358.91      345.94     19.79 o 
   4   2  15        3.35        4.95      4.20 o 
   5   2  15        4.24        0.07      4.18 o 
   6   2  15      284.67      271.79     16.09 o 
   7   2  15      732.59      672.19     23.71 o 
   8   2  15      168.99      147.10     12.40 o 
   9   2  15       41.59       41.20      8.04 o 
  10   2  15       59.84       54.92      9.35 o 
  11   2  15        6.83        7.69      7.12 o 
  12   2  15       48.85       46.70     10.86 o 
  13   2  15        4.30        0.00      7.53 o 
  14   2  15        0.96        5.16      7.69 o 
  15   2  15       10.55       24.43      9.78 o 
  16   2  15       23.68       34.74     10.08 o 
 -16   3  15        1.83        8.30      8.83 o 
 -15   3  15        8.43        5.01      8.78 o 
 -14   3  15       13.30       17.56      9.56 o 
 -13   3  15        0.13        1.90      9.44 o 
 -12   3  15      101.07      129.60     21.56 o 
 -11   3  15      118.33       84.92     14.10 o 
 -10   3  15        2.42        2.93      7.41 o 
  -9   3  15       13.80       10.53      7.75 o 
  -8   3  15      342.04      352.25     20.59 o 
  -7   3  15       13.83        8.68      6.89 o 
  -6   3  15      423.70      374.66     26.25 o 
  -5   3  15       81.49       91.42     12.44 o 
  -4   3  15       93.49       98.89     12.58 o 
  -3   3  15       15.75       12.50      6.25 o 
  -2   3  15      101.07       83.00     11.25 o 
  -1   3  15      124.23      129.69     10.37 o 
   0   3  15      946.70      831.71     22.43 o 
   1   3  15      183.60      154.65      9.71 o 
   2   3  15       81.22       66.76      8.97 o 
   3   3  15      199.05      160.89     12.63 o 
   4   3  15       53.41       53.53      8.56 o 
   5   3  15      177.04      213.77     15.98 o 
   6   3  15      200.39      194.47     13.51 o 
   7   3  15      151.85      141.86     12.26 o 
   8   3  15      114.51      111.95     11.94 o 
   9   3  15       76.29       84.02     12.25 o 
  10   3  15        0.04        6.82      7.25 o 
  11   3  15        2.91        0.00      6.56 o 
  12   3  15       25.50       19.72      9.42 o 
  13   3  15       19.33       10.44      8.35 o 
  14   3  15       48.23       46.23     11.10 o 
  15   3  15       78.17       84.55     13.62 o 
 -15   4  15       17.96        9.55     10.59 o 
 -14   4  15        1.92        0.00     18.93 o 
 -13   4  15        0.18        3.34     11.27 o 
 -12   4  15        1.93        2.80      9.97 o 
 -11   4  15       71.83      101.36     16.02 o 
 -10   4  15      337.59      369.35     23.27 o 
  -9   4  15        2.21        0.00      6.34 o 
  -8   4  15      243.80      243.03     20.31 o 
  -7   4  15       17.72       19.95      8.69 o 
  -6   4  15       19.75       17.78      8.92 o 
  -5   4  15      157.04      145.00     15.74 o 
  -4   4  15      558.69      581.40     25.74 o 
  -3   4  15      253.03      223.86     17.46 o 
  -2   4  15      201.21      189.89     16.32 o 
  -1   4  15        0.20        3.33      6.32 o 
   0   4  15      265.82      274.72     22.70 o 
   1   4  15      274.91      262.23     18.68 o 
   2   4  15      309.30      288.38     29.04 o 
   3   4  15      781.05      842.76     29.64 o 
   4   4  15      133.59      118.28     12.34 o 
   5   4  15      371.44      335.05     17.43 o 
   6   4  15       69.63       80.80     11.40 o 
   7   4  15       12.72       13.18      6.95 o 
   8   4  15       45.88       49.98     11.96 o 
   9   4  15        5.50        3.87      7.83 o 
  10   4  15       20.88       15.40      8.35 o 
  11   4  15      134.30      153.36     17.02 o 
  12   4  15        1.32        0.00      6.78 o 
  13   4  15        0.11        0.00      7.18 o 
  14   4  15       10.79       10.84      7.62 o 
 -14   5  15        3.53       14.56     11.17 o 
 -13   5  15       82.84      104.76     16.91 o 
 -12   5  15       11.32        2.07     10.45 o 
 -11   5  15        8.09       13.98      9.59 o 
 -10   5  15       91.43       80.39     14.77 o 
  -9   5  15      128.54      128.53     17.31 o 
  -8   5  15        3.09        6.99      8.23 o 
  -7   5  15      199.34      210.91     20.17 o 
  -6   5  15        0.07        3.82      7.11 o 
  -5   5  15      162.20      172.86     17.96 o 
  -4   5  15       83.18       24.84     34.84 o 
  -3   5  15      252.05      234.93     19.07 o 
  -2   5  15        0.01        5.03     10.45 o 
  -1   5  15     1111.29     1155.53     47.45 o 
   0   5  15       31.21       26.65     12.77 o 
   1   5  15       21.63       16.47     11.55 o 
   2   5  15       77.83       82.70     13.22 o 
   3   5  15      104.24      140.57     16.38 o 
   4   5  15        1.58        7.81      7.15 o 
   5   5  15        1.77        1.40      6.52 o 
   6   5  15        0.86        0.00      5.63 o 
   7   5  15        1.69        0.00      7.14 o 
   8   5  15        0.62        4.98      8.81 o 
   9   5  15        5.71        1.40      8.03 o 
  10   5  15       13.05       23.86     10.98 o 
  11   5  15        4.58        9.30     10.33 o 
  12   5  15       10.91        7.45      9.36 o 
 -12   6  15        7.04        0.09      7.57 o 
 -11   6  15       10.84       17.26      9.18 o 
 -10   6  15        5.75        6.08      8.02 o 
  -9   6  15       68.48      105.54     17.02 o 
  -8   6  15       43.09       56.71     13.50 o 
  -7   6  15      112.07      117.74     17.24 o 
  -6   6  15       21.03       12.14      8.93 o 
  -5   6  15        4.39        0.77      7.00 o 
  -4   6  15       91.98      121.77     21.48 o 
  -3   6  15       58.94       38.66     13.88 o 
  -2   6  15       52.03       59.08     16.22 o 
  -1   6  15        5.59       10.37     11.33 o 
   0   6  15       20.50       37.20     13.99 o 
   1   6  15       59.56       92.38     19.42 o 
   2   6  15       89.77      138.04     28.68 o 
   3   6  15       18.47       13.37     11.51 o 
   4   6  15       16.18       19.50     10.27 o 
   5   6  15       20.47       23.61     10.09 o 
   6   6  15        1.73        3.98      7.84 o 
   7   6  15        4.58       12.11     11.43 o 
   8   6  15       11.61       16.08     12.37 o 
   9   6  15        0.08        0.00      9.30 o 
  10   6  15        4.96        8.13      9.04 o 
  -8   7  15       16.77       25.63     10.06 o 
  -7   7  15       21.64       27.82     10.44 o 
  -6   7  15        1.62        8.07     10.45 o 
  -5   7  15        4.47       15.69     10.89 o 
  -4   7  15       21.12       23.46     12.49 o 
  -3   7  15        0.01        1.86     10.04 o 
  -2   7  15        0.76        0.00      8.60 o 
  -1   7  15        0.07        0.00     10.90 o 
   0   7  15        0.21        5.57     11.18 o 
   1   7  15       11.13       12.18     17.78 o 
   2   7  15       22.24       28.11     13.37 o 
   3   7  15       62.06       65.12     16.42 o 
   4   7  15       18.89       27.25     12.17 o 
   5   7  15        1.40        0.95     13.19 o 
   6   7  15        8.53        6.85      8.44 o 
   7   7  15        4.34        7.84      8.85 o 
 -16   0  16       47.41       35.56     19.50 o 
 -14   0  16      504.12      461.74     47.03 o 
 -12   0  16      198.80      242.05     38.43 o 
 -10   0  16       65.01       73.99     21.80 o 
  -8   0  16      322.46      228.86     31.55 o 
  -6   0  16       16.11        3.44      9.75 o 
  -4   0  16       38.17       26.23     14.91 o 
  -2   0  16       48.53       36.24      8.81 o 
   0   0  16      967.28     1047.35     34.70 o 
   2   0  16     1318.57     1411.30    106.07 o 
   4   0  16      999.71      927.17     46.72 o 
   6   0  16       33.71       25.00     10.47 o 
   8   0  16     1802.24     1820.35    149.42 o 
  10   0  16        1.67        7.48     10.61 o 
  12   0  16        8.70        9.02     11.30 o 
  14   0  16        0.02        4.88     10.55 o 
  16   0  16        0.10        7.15     10.86 o 
 -17   1  16        1.38        2.65      7.84 o 
 -16   1  16       16.22       32.77     13.55 o 
 -15   1  16       21.75       12.52     15.20 o 
 -14   1  16      108.23      117.38     21.86 o 
 -13   1  16      133.64      133.51     22.21 o 
 -12   1  16        9.91       12.98     11.02 o 
 -11   1  16      188.47      169.23     22.91 o 
 -10   1  16       46.59       70.04     15.85 o 
  -9   1  16        4.30        0.00      7.09 o 
  -8   1  16       24.28       64.40     14.13 o 
  -7   1  16        7.17        4.30      4.74 o 
  -6   1  16      158.29      140.76     13.28 o 
  -5   1  16       95.60      117.28     12.19 o 
  -4   1  16       83.08       83.26     10.99 o 
  -3   1  16        7.63        9.95      4.78 o 
  -2   1  16      162.79      186.46     11.58 o 
  -1   1  16        2.09        6.94      5.36 o 
   0   1  16      393.03      426.14     14.12 o 
   1   1  16       42.48       54.95      6.98 o 
   2   1  16     1740.22     1762.98     78.02 o 
   3   1  16       24.01       28.34      4.85 o 
   4   1  16       68.48       56.31      7.94 o 
   5   1  16      364.48      394.23     17.94 o 
   6   1  16      249.18      215.84     13.37 o 
   7   1  16        7.61        7.92      5.44 o 
   8   1  16      118.52      122.83     13.95 o 
   9   1  16       49.11       66.21     11.54 o 
  10   1  16       58.45       62.99     11.21 o 
  11   1  16      295.62      309.34     20.79 o 
  12   1  16      170.62      161.84     17.24 o 
  13   1  16       36.38       21.00      8.78 o 
  14   1  16        7.67       19.62      9.26 o 
  15   1  16       25.66       30.51     10.09 o 
  16   1  16        1.05       15.07      8.10 o 
 -17   2  16        0.07       17.49     10.95 o 
 -16   2  16       26.06       36.01     14.53 o 
 -15   2  16        5.05        0.70      8.19 o 
 -14   2  16       42.42       37.37     11.13 o 
 -13   2  16        6.61        2.15     11.18 o 
 -12   2  16        5.88        2.79      9.78 o 
 -11   2  16       26.75       27.19     11.99 o 
 -10   2  16      364.19      398.02     49.04 o 
  -9   2  16       92.09       91.37     13.21 o 
  -8   2  16        5.62       11.98      7.19 o 
  -7   2  16      771.71      801.54     28.20 o 
  -6   2  16        6.31       15.76      6.66 o 
  -5   2  16       99.80      119.94     13.37 o 
  -4   2  16        3.29        4.94      4.95 o 
  -3   2  16      221.00      187.70     15.20 o 
  -2   2  16      760.27      532.33    177.41 o 
  -1   2  16        7.25       19.64      4.83 o 
   0   2  16       62.62       58.02      6.98 o 
   1   2  16       59.88       54.49      6.92 o 
   2   2  16       37.36       26.12      5.72 o 
   3   2  16      375.29      349.75     22.98 o 
   4   2  16       84.81       75.16      8.79 o 
   5   2  16      484.28      485.59     18.10 o 
   6   2  16      169.20      151.56     14.81 o 
   7   2  16      449.50      407.03     19.68 o 
   8   2  16       65.01       56.92      8.84 o 
   9   2  16      340.98      336.23     16.63 o 
  10   2  16        5.98        9.58      7.25 o 
  11   2  16        0.19        0.00      6.11 o 
  12   2  16      190.72      178.01     18.79 o 
  13   2  16        4.51        0.00      7.05 o 
  14   2  16       32.34       32.07     10.03 o 
  15   2  16       14.66       26.93      8.93 o 
 -16   3  16       17.06        9.25      8.40 o 
 -15   3  16       57.24       55.33     15.75 o 
 -14   3  16        5.31        6.14      9.87 o 
 -13   3  16        7.01        4.33     10.61 o 
 -12   3  16       74.95      112.19     24.66 o 
 -11   3  16        3.97       16.79     11.74 o 
 -10   3  16      196.77      210.00     19.31 o 
  -9   3  16      658.03      570.22     42.03 o 
  -8   3  16       99.89      113.90     14.85 o 
  -7   3  16      217.39      216.17     18.22 o 
  -6   3  16       21.02        5.19      6.38 o 
  -5   3  16        2.02        8.03      6.56 o 
  -4   3  16       44.15       49.90      9.81 o 
  -3   3  16      215.54      107.36     78.26 o 
  -2   3  16        0.72       12.05      6.30 o 
  -1   3  16      116.81      116.86     15.04 o 
   0   3  16       45.59       46.48      7.64 o 
   1   3  16      108.38       87.19      9.78 o 
   2   3  16      742.71      691.09     34.61 o 
   3   3  16     1493.11     1285.79     30.28 o 
   4   3  16       99.71       83.18     10.75 o 
   5   3  16      319.45      360.68     18.35 o 
   6   3  16       51.20       59.26     10.01 o 
   7   3  16       44.48       32.79      7.19 o 
   8   3  16       62.41       65.50      9.81 o 
   9   3  16       20.20       19.33      6.68 o 
  10   3  16      246.28      219.71     26.90 o 
  11   3  16      178.27      182.74     18.09 o 
  12   3  16        0.80       10.64      7.81 o 
  13   3  16        9.46       14.99      8.31 o 
  14   3  16        0.58        0.00      6.85 o 
  15   3  16        1.81        4.96      6.55 o 
 -15   4  16        0.51        8.27      8.18 o 
 -14   4  16       11.86       27.51     17.49 o 
 -13   4  16        5.47        0.00      9.46 o 
 -12   4  16        7.82        2.65      8.47 o 
 -11   4  16       11.92       27.11     10.75 o 
 -10   4  16      126.45      127.89     17.41 o 
  -9   4  16       46.13       32.18     10.78 o 
  -8   4  16       83.47       98.92     15.21 o 
  -7   4  16       98.30      115.96     15.61 o 
  -6   4  16      391.52      329.98     20.92 o 
  -5   4  16       87.27       92.07     13.84 o 
  -4   4  16      197.43      174.43     31.89 o 
  -3   4  16       28.87       41.32      9.60 o 
  -2   4  16        8.99       12.94      7.41 o 
  -1   4  16      103.61       78.89     16.02 o 
   0   4  16      205.46      137.34     19.86 o 
   1   4  16      109.69      108.45     23.13 o 
   2   4  16      729.05      655.11     27.28 o 
   3   4  16       10.37       14.87      7.89 o 
   4   4  16      139.12      129.74     13.16 o 
   5   4  16        1.48        0.00      5.77 o 
   6   4  16        9.62        3.26      5.74 o 
   7   4  16       57.91       44.56      9.84 o 
   8   4  16      185.62      170.96     16.40 o 
   9   4  16       22.30       21.51      8.80 o 
  10   4  16       11.47       20.92      8.82 o 
  11   4  16        4.70       18.41      8.94 o 
  12   4  16       11.83        1.32      6.38 o 
  13   4  16        0.20       18.97      8.53 o 
 -13   5  16       18.88       16.74     10.46 o 
 -12   5  16        9.63       10.94     14.63 o 
 -11   5  16       14.46       16.11     10.35 o 
 -10   5  16       56.36       88.80     15.34 o 
  -9   5  16        0.04        4.10      8.19 o 
  -8   5  16       78.26       72.29     14.12 o 
  -7   5  16        0.12        7.05      7.97 o 
  -6   5  16        3.87        2.73      7.07 o 
  -5   5  16       15.14       10.84      8.64 o 
  -4   5  16      328.84      247.54     69.68 o 
  -3   5  16       61.37       39.89     10.97 o 
  -2   5  16        1.70        2.09     10.29 o 
  -1   5  16       40.65       51.32     14.80 o 
   0   5  16      418.16      302.70     27.32 o 
   1   5  16      129.99      102.30     19.82 o 
   2   5  16       12.28        9.42      9.33 o 
   3   5  16       53.86       56.64     12.02 o 
   4   5  16        1.29        5.81      7.80 o 
   5   5  16       36.92       42.81     10.94 o 
   6   5  16        3.38        6.42      8.43 o 
   7   5  16      113.70      140.83     15.37 o 
   8   5  16        3.70        0.24      6.81 o 
   9   5  16        2.51        2.09      8.43 o 
  10   5  16        4.59       22.21     10.53 o 
  11   5  16       13.45       12.87     10.11 o 
  12   5  16        0.05        6.26      8.98 o 
 -11   6  16        7.52       27.85     10.23 o 
 -10   6  16       44.80       73.56     14.40 o 
  -9   6  16       23.88       24.47     10.93 o 
  -8   6  16        1.52        0.00      8.04 o 
  -7   6  16        1.19        5.07      8.57 o 
  -6   6  16       67.82       97.96     16.52 o 
  -5   6  16       36.56       35.87     14.13 o 
  -4   6  16        3.44        0.00      7.99 o 
  -3   6  16        8.44        6.53     10.90 o 
  -2   6  16        4.48       14.29     11.92 o 
  -1   6  16      156.49      151.24     32.12 o 
   0   6  16        7.40        3.97     10.74 o 
   1   6  16       16.22       16.22     12.33 o 
   2   6  16       85.38       84.16     20.65 o 
   3   6  16        0.10        3.74      9.75 o 
   4   6  16       55.59       53.34     15.41 o 
   5   6  16        7.82       14.72     10.59 o 
   6   6  16        1.16       12.83      8.61 o 
   7   6  16        0.18        8.02      9.07 o 
   8   6  16        3.53        0.00      7.34 o 
   9   6  16        0.39       15.33     11.25 o 
  -7   7  16        4.35        8.29     10.45 o 
  -6   7  16        0.59        0.00      8.40 o 
  -5   7  16       25.68       16.38     11.74 o 
  -4   7  16        0.86        3.18      8.81 o 
  -3   7  16       16.02       16.44     14.34 o 
  -2   7  16        0.20       12.05     10.75 o 
  -1   7  16        7.50       15.10     10.74 o 
   0   7  16       13.73       22.37     12.77 o 
   1   7  16        0.05        3.58      9.12 o 
   2   7  16        7.34       19.82     10.77 o 
   3   7  16        4.80       11.76     10.32 o 
   4   7  16        0.64        0.00      9.33 o 
   5   7  16        8.08       16.18     11.99 o 
   6   7  16        0.57        0.00      8.03 o 
 -17   0  17        0.23        2.87     12.05 o 
 -15   0  17       61.05      104.39     29.83 o 
 -13   0  17       36.06       52.20     22.94 o 
 -11   0  17        8.56       29.25     17.78 o 
  -9   0  17      261.44      274.75     33.84 o 
  -7   0  17      210.18      246.07     29.25 o 
  -5   0  17      294.42      279.38     25.24 o 
  -3   0  17     1277.31     1504.07     99.80 o 
  -1   0  17       12.85        4.40      6.04 o 
   1   0  17      503.57      240.98    135.72 o 
   3   0  17      256.24      268.61     18.62 o 
   5   0  17       54.96       61.42     10.55 o 
   7   0  17       23.08       13.19     10.55 o 
   9   0  17       30.54       35.74     13.77 o 
  11   0  17       39.93       60.93     17.72 o 
  13   0  17        2.29        0.00      9.64 o 
  15   0  17       12.03       28.52     13.22 o 
 -17   1  17        1.71        9.27      9.75 o 
 -16   1  17       34.05       57.65     15.76 o 
 -15   1  17        0.53        8.83     10.74 o 
 -14   1  17        1.69       12.26     11.43 o 
 -13   1  17      156.31      189.06     25.73 o 
 -12   1  17       26.84       27.34     12.66 o 
 -11   1  17      100.73      143.72     22.26 o 
 -10   1  17      190.83      188.78     23.89 o 
  -9   1  17       18.07       10.04      9.33 o 
  -8   1  17       77.82      108.76     18.25 o 
  -7   1  17       63.94       81.51     15.40 o 
  -6   1  17       77.06      104.09     12.44 o 
  -5   1  17        0.87        2.59      5.14 o 
  -4   1  17        5.74        1.71      4.98 o 
  -3   1  17       60.83       75.50      8.97 o 
  -2   1  17     1113.37     1182.32     36.14 o 
  -1   1  17        0.02        0.00      3.70 o 
   0   1  17      173.55      176.77     10.82 o 
   1   1  17     1038.46     1058.57     39.60 o 
   2   1  17       83.07       83.01      8.65 o 
   3   1  17       20.15       15.98      4.40 o 
   4   1  17       84.01       98.35      9.79 o 
   5   1  17       92.45       97.21     10.20 o 
   6   1  17      463.45      419.56     30.20 o 
   7   1  17      544.41      475.77     23.15 o 
   8   1  17        9.21       10.34      7.44 o 
   9   1  17     1062.78     1062.26     32.60 o 
  10   1  17       22.09       16.22      8.46 o 
  11   1  17        0.01        0.00      6.69 o 
  12   1  17        0.30        2.77      7.80 o 
  13   1  17       50.78       57.39     11.57 o 
  14   1  17       25.42       24.61      9.00 o 
  15   1  17        9.51       12.01      7.42 o 
 -16   2  17        0.17        7.43      9.52 o 
 -15   2  17        1.85        6.23     11.15 o 
 -14   2  17       11.53        9.75     10.55 o 
 -13   2  17        0.03        0.82      9.51 o 
 -12   2  17       69.26       66.91     17.21 o 
 -11   2  17      183.42      163.88     23.48 o 
 -10   2  17      442.93      491.42     34.13 o 
  -9   2  17      587.21      521.02     32.85 o 
  -8   2  17      219.28      213.19     17.78 o 
  -7   2  17     1546.83     1494.07     63.57 o 
  -6   2  17        1.80       11.87      6.43 o 
  -5   2  17        4.41        1.34      5.10 o 
  -4   2  17        1.62        7.31      5.81 o 
  -3   2  17      324.02      241.62     16.02 o 
  -2   2  17        4.81        3.81      5.59 o 
  -1   2  17        2.05        2.99      3.65 o 
   0   2  17      240.51      210.91     11.00 o 
   1   2  17      189.92      199.23     11.31 o 
   2   2  17       99.15      123.51     11.63 o 
   3   2  17       74.34       71.46      9.74 o 
   4   2  17       12.00       18.36      6.69 o 
   5   2  17       12.61       19.09      6.49 o 
   6   2  17      420.31      365.65     20.78 o 
   7   2  17        1.73        4.93      5.19 o 
   8   2  17       28.42       25.38      7.39 o 
   9   2  17        8.67        9.65      7.16 o 
  10   2  17      144.33      174.68     19.04 o 
  11   2  17        0.78        1.05      7.50 o 
  12   2  17       26.94       27.29      9.16 o 
  13   2  17       75.89       84.67     14.23 o 
  14   2  17       15.29       21.74      8.61 o 
  15   2  17       20.32       28.26      8.91 o 
 -15   3  17        2.65        0.16      7.09 o 
 -14   3  17       38.15       34.04     14.99 o 
 -13   3  17       10.01       24.77     13.22 o 
 -12   3  17        0.00        0.00      8.91 o 
 -11   3  17       21.23       20.08     12.57 o 
 -10   3  17       73.11      103.51     15.27 o 
  -9   3  17       11.09        8.16      7.77 o 
  -8   3  17      238.86      215.17     19.41 o 
  -7   3  17       82.52       96.81     14.08 o 
  -6   3  17        6.04        6.67      6.57 o 
  -5   3  17        9.68        4.69      6.61 o 
  -4   3  17       92.79      107.76     13.84 o 
  -3   3  17        8.24        3.11      4.24 o 
  -2   3  17      180.34      186.20     16.09 o 
  -1   3  17        0.60        0.15      5.10 o 
   0   3  17       29.19       28.27      8.07 o 
   1   3  17       58.16      110.37     17.63 o 
   2   3  17        1.56        0.62      4.83 o 
   3   3  17      753.89      709.02     31.29 o 
   4   3  17      384.77      334.79     17.27 o 
   5   3  17       21.24       30.69      8.15 o 
   6   3  17      100.53      104.87     12.31 o 
   7   3  17       84.17       85.61     11.08 o 
   8   3  17       40.74       58.78      9.51 o 
   9   3  17        1.80        0.00      5.50 o 
  10   3  17       62.20       55.86     12.04 o 
  11   3  17       17.26       11.45      7.81 o 
  12   3  17        7.19        8.30      8.23 o 
  13   3  17        1.01        9.90      7.33 o 
  14   3  17        1.06        4.69      7.03 o 
 -14   4  17        8.95       12.03     14.05 o 
 -13   4  17        0.55        3.61      9.97 o 
 -12   4  17        6.76       20.43     13.14 o 
 -11   4  17       12.42       13.48     10.22 o 
 -10   4  17      123.11      132.22     17.75 o 
  -9   4  17       91.74      122.42     16.61 o 
  -8   4  17        9.69        9.75      8.61 o 
  -7   4  17       11.49       10.54      8.42 o 
  -6   4  17      112.00      135.46     16.67 o 
  -5   4  17      301.07      284.63     20.35 o 
  -4   4  17      172.77       60.58     51.56 o 
  -3   4  17        0.12        0.00      6.63 o 
  -2   4  17       75.02       90.41     13.66 o 
  -1   4  17      128.05      122.22     19.82 o 
   0   4  17      458.57      418.41     29.19 o 
   1   4  17       84.13       84.73     16.98 o 
   2   4  17       24.36       24.48      9.01 o 
   3   4  17      204.49      219.90     19.18 o 
   4   4  17        4.46        0.00      6.29 o 
   5   4  17        0.87        4.16      6.45 o 
   6   4  17       70.11       64.87     11.19 o 
   7   4  17       10.62       10.25      7.62 o 
   8   4  17       19.84       24.14      9.08 o 
   9   4  17       14.37       11.12      7.64 o 
  10   4  17       47.48       40.18     10.52 o 
  11   4  17        0.00        0.00      5.97 o 
  12   4  17        6.81        7.81      7.31 o 
  13   4  17       20.11       27.38      8.27 o 
 -12   5  17        1.40        7.89      9.36 o 
 -11   5  17        1.57       10.87      9.56 o 
 -10   5  17       36.02       51.60     12.90 o 
  -9   5  17        1.51        7.50      9.05 o 
  -8   5  17        0.74        4.45      8.38 o 
  -7   5  17       28.93       38.99     11.19 o 
  -6   5  17       16.52       14.56      8.94 o 
  -5   5  17        4.97        3.00      7.17 o 
  -4   5  17       41.40       66.44     16.06 o 
  -3   5  17       16.51       16.33     12.33 o 
  -2   5  17      179.29      152.75     23.30 o 
  -1   5  17      291.69      188.27     25.15 o 
   0   5  17       78.58       60.76     16.54 o 
   1   5  17       23.67       23.83     12.96 o 
   2   5  17      124.72      118.59     20.81 o 
   3   5  17      186.34      143.93     32.12 o 
   4   5  17        2.80        2.98      7.61 o 
   5   5  17       31.72       27.08     10.82 o 
   6   5  17       49.56       71.60     13.77 o 
   7   5  17       74.35       68.69     16.93 o 
   8   5  17        2.31        0.00      6.82 o 
   9   5  17        1.94        1.86      7.77 o 
  10   5  17       35.20       64.60     12.32 o 
  11   5  17        0.00        0.00      7.66 o 
 -10   6  17        1.49        7.42      7.96 o 
  -9   6  17       26.70       41.03     11.55 o 
  -8   6  17        0.43        3.23      8.33 o 
  -7   6  17        6.30       19.62      9.52 o 
  -6   6  17       32.34       45.10     12.32 o 
  -5   6  17       42.35       57.36     16.50 o 
  -4   6  17       10.04        0.93     10.45 o 
  -3   6  17        0.02        3.98      9.12 o 
  -2   6  17        3.11        7.17     10.55 o 
  -1   6  17        2.31        7.53     10.52 o 
   0   6  17       11.19       14.76     11.43 o 
   1   6  17       27.50       16.90     11.33 o 
   2   6  17       12.03       26.00     12.40 o 
   3   6  17       19.23       33.82     14.36 o 
   4   6  17       52.61       35.87     13.77 o 
   5   6  17        1.40        0.00      7.64 o 
   6   6  17       11.73       18.74     10.04 o 
   7   6  17        8.59       20.26     10.63 o 
   8   6  17        4.35        5.11      8.64 o 
  -5   7  17        1.11       14.09      9.30 o 
  -4   7  17        6.09       15.02     10.74 o 
  -3   7  17        1.08        4.22      9.52 o 
  -2   7  17        0.56        2.02      8.49 o 
  -1   7  17       15.80       23.91     11.74 o 
   0   7  17       11.26       24.29     13.77 o 
   1   7  17        0.02        0.00      7.43 o 
   2   7  17       32.01       23.23     12.66 o 
   3   7  17       19.72       35.27     13.58 o 
   4   7  17        2.61        8.81     11.10 o 
 -16   0  18       89.95      100.38     27.53 o 
 -14   0  18      119.47      123.32     32.12 o 
 -12   0  18       55.41       42.45     21.22 o 
 -10   0  18        7.63        1.72     10.90 o 
  -8   0  18      478.65      611.45     48.18 o 
  -6   0  18      787.55      651.60     47.03 o 
  -4   0  18      110.65      105.21     14.60 o 
  -2   0  18      460.68      374.24     22.67 o 
   0   0  18      144.78      157.66     17.23 o 
   2   0  18      583.01      645.38     48.11 o 
   4   0  18       43.22       46.41     10.12 o 
   6   0  18        1.39        2.44      9.30 o 
   8   0  18      105.08      110.38     21.80 o 
  10   0  18      224.53      189.08     27.82 o 
  12   0  18       25.99       33.27     15.01 o 
  14   0  18        4.97       17.37     12.25 o 
 -16   1  18       12.90       36.14     12.57 o 
 -15   1  18        0.89       20.28     11.15 o 
 -14   1  18       28.47       14.11     12.09 o 
 -13   1  18       17.65       16.54     11.55 o 
 -12   1  18        6.55       17.72     17.78 o 
 -11   1  18       34.17       55.90     16.02 o 
 -10   1  18      200.86      200.72     24.33 o 
  -9   1  18       41.31       33.38     12.73 o 
  -8   1  18       27.13       18.61     10.74 o 
  -7   1  18       14.85        2.06      7.50 o 
  -6   1  18       97.77      120.58     13.58 o 
  -5   1  18      291.17      325.02     21.68 o 
  -4   1  18       19.21       17.82      6.74 o 
  -3   1  18      806.72      813.43     37.57 o 
  -2   1  18       72.85       78.72     11.76 o 
  -1   1  18       41.46       21.83     13.07 o 
   0   1  18       78.82       65.58      8.02 o 
   1   1  18      653.99      538.74     25.65 o 
   2   1  18      403.56      391.72     15.34 o 
   3   1  18      361.48      353.01     26.66 o 
   4   1  18      199.12      179.71     12.82 o 
   5   1  18       33.55       40.64      7.99 o 
   6   1  18      237.71      234.24     14.88 o 
   7   1  18       46.88       57.78     11.26 o 
   8   1  18      123.66      133.11     21.87 o 
   9   1  18       17.46        2.89      7.81 o 
  10   1  18        3.17       12.00      8.36 o 
  11   1  18        0.03        6.62      7.98 o 
  12   1  18       61.59       71.38     13.08 o 
  13   1  18        0.93        3.13      7.36 o 
  14   1  18       10.48       11.23      7.75 o 
 -15   2  18       21.06       17.90     12.05 o 
 -14   2  18       14.95       26.67     13.14 o 
 -13   2  18       41.94       38.82     15.92 o 
 -12   2  18       41.74       42.79     15.61 o 
 -11   2  18        0.00        0.00      9.88 o 
 -10   2  18       18.81       18.39     11.33 o 
  -9   2  18      384.71      395.95     29.60 o 
  -8   2  18      525.27      450.27     39.29 o 
  -7   2  18       70.47       66.55     11.81 o 
  -6   2  18      226.70      169.35     16.54 o 
  -5   2  18       35.36       42.38      9.64 o 
  -4   2  18       81.29      115.24     14.22 o 
  -3   2  18       23.39       29.01      8.60 o 
  -2   2  18      295.36      167.81    103.08 o 
  -1   2  18       52.52       56.73      8.41 o 
   0   2  18       11.12       19.83      6.05 o 
   1   2  18       64.24       75.48      8.81 o 
   2   2  18     2003.56     1746.86     78.15 o 
   3   2  18      128.69      133.85     13.06 o 
   4   2  18       70.38       86.31     11.50 o 
   5   2  18        0.01        0.87      5.23 o 
   6   2  18      297.40      283.48     44.19 o 
   7   2  18      155.90      138.98     12.91 o 
   8   2  18      131.60      127.09     12.79 o 
   9   2  18      111.86      120.49     15.25 o 
  10   2  18        1.65        3.20      7.37 o 
  11   2  18       25.65       17.06      8.52 o 
  12   2  18        1.68        0.00      6.89 o 
  13   2  18        9.06       20.82      8.95 o 
  14   2  18       44.73       62.53     12.05 o 
 -15   3  18       14.96       14.81      8.64 o 
 -14   3  18       20.67       23.71     12.49 o 
 -13   3  18       17.18       31.35     14.13 o 
 -12   3  18       14.91       18.69     11.51 o 
 -11   3  18       50.86       42.29     15.11 o 
 -10   3  18       44.25       67.86     17.61 o 
  -9   3  18       64.14       57.33     12.11 o 
  -8   3  18      344.19      336.19     21.68 o 
  -7   3  18       31.74       46.32     11.19 o 
  -6   3  18      122.09      121.55     15.23 o 
  -5   3  18       12.93        3.35      9.35 o 
  -4   3  18        0.47       13.27      7.04 o 
  -3   3  18       66.33       23.30     20.33 o 
  -2   3  18      112.89      100.31     13.22 o 
  -1   3  18       30.17       13.60      9.37 o 
   0   3  18       50.87       58.96     14.29 o 
   1   3  18       33.69       25.67      8.23 o 
   2   3  18       12.41       15.28      6.82 o 
   3   3  18       13.79       12.02      6.80 o 
   4   3  18      110.31       97.07     12.12 o 
   5   3  18        2.09        4.57      6.50 o 
   6   3  18       17.95       20.03      7.98 o 
   7   3  18       14.82       18.26      8.26 o 
   8   3  18      110.15       86.85     11.66 o 
   9   3  18        0.71        2.36      6.05 o 
  10   3  18       93.92       81.64     13.24 o 
  11   3  18        4.16        7.11      8.26 o 
  12   3  18       38.60       57.32     12.08 o 
  13   3  18        0.03        1.09      6.82 o 
 -13   4  18       11.56       17.42     15.77 o 
 -12   4  18        3.74       10.63     11.51 o 
 -11   4  18        0.87        7.50     11.33 o 
 -10   4  18        0.57        0.00      7.66 o 
  -9   4  18       47.70       49.93     12.51 o 
  -8   4  18       30.40       41.38     11.55 o 
  -7   4  18       27.05       34.32     10.66 o 
  -6   4  18        1.83        1.34      7.62 o 
  -5   4  18       16.02       18.05      9.03 o 
  -4   4  18        0.00        3.35      5.62 o 
  -3   4  18      181.04      214.14     19.19 o 
  -2   4  18       51.73       45.22     13.92 o 
  -1   4  18        4.71        5.93      8.60 o 
   0   4  18        5.31        0.00      8.40 o 
   1   4  18       85.01       74.26     16.12 o 
   2   4  18      353.49      257.99     33.84 o 
   3   4  18        1.90       10.84      8.39 o 
   4   4  18       32.93       25.44      9.90 o 
   5   4  18       12.58       17.32      9.27 o 
   6   4  18       21.60       17.24      8.00 o 
   7   4  18       21.90       27.17      9.11 o 
   8   4  18       10.34       16.03      8.01 o 
   9   4  18       12.45       20.97      9.12 o 
  10   4  18       18.23       23.04      9.58 o 
  11   4  18        0.38        4.38      6.67 o 
  12   4  18        0.03        0.98      6.47 o 
 -11   5  18        4.20       22.17     10.20 o 
 -10   5  18        2.57       11.67      9.60 o 
  -9   5  18       43.12       58.91     14.05 o 
  -8   5  18        1.34        5.87      9.26 o 
  -7   5  18        0.08        0.00      7.36 o 
  -6   5  18        3.52        4.25      8.16 o 
  -5   5  18       32.84       17.25      8.91 o 
  -4   5  18        2.54        0.00      9.07 o 
  -3   5  18      222.45      231.50     37.57 o 
  -2   5  18        9.19       10.32     11.76 o 
  -1   5  18        0.41        0.00      8.77 o 
   0   5  18        6.60        8.13     10.70 o 
   1   5  18        1.84        0.00      9.33 o 
   2   5  18        6.46        8.35     10.12 o 
   3   5  18       63.94       81.64     19.93 o 
   4   5  18       19.35       23.14     12.37 o 
   5   5  18       14.35       20.73      9.90 o 
   6   5  18        8.38       18.22      9.72 o 
   7   5  18        0.32        1.27      7.43 o 
   8   5  18        0.01        8.39      8.91 o 
   9   5  18        3.07        0.35      7.41 o 
  10   5  18        5.21       12.86      8.66 o 
  -9   6  18        0.00        0.00      8.45 o 
  -8   6  18       12.22        8.10      8.25 o 
  -7   6  18       48.37       46.74     15.48 o 
  -6   6  18        9.51        6.31     10.95 o 
  -5   6  18       13.12       13.12     11.68 o 
  -4   6  18       24.52       26.64     12.81 o 
  -3   6  18        2.07        0.00      9.47 o 
  -2   6  18        9.08       14.13     12.13 o 
  -1   6  18        2.87        7.58     10.82 o 
   0   6  18       10.75       10.13     12.91 o 
   1   6  18        2.87        7.05     10.05 o 
   2   6  18       61.22       47.88     16.02 o 
   3   6  18        0.05        1.37     10.45 o 
   4   6  18       11.76       15.25     11.16 o 
   5   6  18        1.72        0.63      8.49 o 
   6   6  18        2.26        2.48      8.31 o 
   7   6  18        0.38       16.04     10.04 o 
  -2   7  18        0.05        2.69      8.34 o 
  -1   7  18        2.24        3.52     13.48 o 
   0   7  18        2.95        6.99      8.25 o 
 -15   0  19        2.31       16.06     13.77 o 
 -13   0  19       16.70       14.91     16.06 o 
 -11   0  19       58.09       57.36     22.37 o 
  -9   0  19      543.24      485.26     45.89 o 
  -7   0  19      188.11      281.63     33.84 o 
  -5   0  19      182.78      135.94     26.39 o 
  -3   0  19        3.12       11.39      8.03 o 
  -1   0  19      297.87      308.44     21.45 o 
   1   0  19        0.75        0.00      4.43 o 
   3   0  19      580.85      531.56     23.66 o 
   5   0  19      339.76      311.67     25.40 o 
   7   0  19       16.23       12.90     10.90 o 
   9   0  19       30.48       26.83     13.88 o 
  11   0  19        2.99        9.12     12.55 o 
  13   0  19      196.49      206.05     28.66 o 
 -15   1  19       91.24      118.73     21.70 o 
 -14   1  19       12.91       12.33     11.76 o 
 -13   1  19       44.33       37.59     14.47 o 
 -12   1  19       76.31       76.52     17.85 o 
 -11   1  19       16.48       22.40     12.66 o 
 -10   1  19       24.31       16.92     11.76 o 
  -9   1  19        0.42        0.00      8.25 o 
  -8   1  19      194.63      197.62     23.70 o 
  -7   1  19       67.33       96.41     18.05 o 
  -6   1  19      261.72      252.90     24.92 o 
  -5   1  19       25.61       20.81      7.60 o 
  -4   1  19        5.71        6.12      5.36 o 
  -3   1  19       27.82       18.13      7.30 o 
  -2   1  19       20.80       13.50      7.27 o 
  -1   1  19        4.30        4.90      4.21 o 
   0   1  19      442.21      420.31     17.74 o 
   1   1  19       54.94       56.23      8.25 o 
   2   1  19      383.81      357.74     15.42 o 
   3   1  19      597.74      451.16     25.22 o 
   4   1  19      130.44      129.93     12.05 o 
   5   1  19       54.28       43.13      8.27 o 
   6   1  19        0.01        0.00      6.57 o 
   7   1  19        9.60        8.36      7.53 o 
   8   1  19       54.05       47.78     11.12 o 
   9   1  19        0.08        0.00      7.29 o 
  10   1  19        8.81       11.89      8.60 o 
  11   1  19        1.55        0.08      8.11 o 
  12   1  19        1.77       11.09      7.88 o 
  13   1  19        3.33        3.45      7.58 o 
  14   1  19       11.30       14.40      7.90 o 
 -15   2  19        6.94       12.17      9.93 o 
 -14   2  19        0.43        4.59      9.73 o 
 -13   2  19       14.77        7.14      9.92 o 
 -12   2  19        2.38       14.87     11.68 o 
 -11   2  19       25.69       54.95     16.74 o 
 -10   2  19       69.37       83.71     19.26 o 
  -9   2  19      175.65      160.10     23.30 o 
  -8   2  19       75.58      103.22     19.35 o 
  -7   2  19       94.25       69.94     15.80 o 
  -6   2  19      183.68      142.49     16.14 o 
  -5   2  19        5.36       12.76      6.90 o 
  -4   2  19       13.30       13.41      7.50 o 
  -3   2  19       21.94       29.92      8.88 o 
  -2   2  19       89.22       31.51     28.67 o 
  -1   2  19      425.91      464.38     22.68 o 
   0   2  19       18.12       20.40      5.82 o 
   1   2  19      461.40      412.14     30.80 o 
   2   2  19        0.51        0.00      5.44 o 
   3   2  19       13.56       28.58      8.14 o 
   4   2  19      465.40      481.16     20.87 o 
   5   2  19      330.07      318.16     17.71 o 
   6   2  19       31.69       33.43     11.54 o 
   7   2  19       38.88       43.47      9.18 o 
   8   2  19       20.49       18.26      8.91 o 
   9   2  19       24.50       38.08     10.82 o 
  10   2  19       68.08       50.32     11.66 o 
  11   2  19        2.92        8.52      7.66 o 
  12   2  19       41.55       36.91     10.32 o 
  13   2  19       15.05       17.15      8.36 o 
 -14   3  19       44.49       87.39     19.42 o 
 -13   3  19        0.05        7.80      9.92 o 
 -12   3  19        1.20       19.16     14.63 o 
 -11   3  19        2.22        2.39     10.12 o 
 -10   3  19       52.74       53.05     21.51 o 
  -9   3  19       21.14       29.42     13.14 o 
  -8   3  19      191.44      222.05     20.27 o 
  -7   3  19        5.07        4.97      7.07 o 
  -6   3  19      116.47       95.76     14.64 o 
  -5   3  19       37.88       59.11     11.76 o 
  -4   3  19       94.92      112.31     14.55 o 
  -3   3  19      177.10      113.26     57.80 o 
  -2   3  19        1.05        1.57      5.96 o 
  -1   3  19       18.49        8.22      9.33 o 
   0   3  19      148.34      154.43     21.70 o 
   1   3  19      116.22      151.27     24.95 o 
   2   3  19      272.88      261.64     27.06 o 
   3   3  19       43.77       28.35      8.43 o 
   4   3  19       13.14       15.58      7.68 o 
   5   3  19      197.08      220.80     17.72 o 
   6   3  19       53.91       59.11     11.02 o 
   7   3  19       31.59       47.37     10.41 o 
   8   3  19       45.64       35.38      8.65 o 
   9   3  19        6.49        8.27      6.42 o 
  10   3  19        4.27        1.98      7.10 o 
  11   3  19        3.52        0.00      7.06 o 
  12   3  19        1.11       10.08      7.59 o 
 -12   4  19       21.19       16.99     11.55 o 
 -11   4  19        1.46        0.00      9.22 o 
 -10   4  19        0.03        0.00      9.51 o 
  -9   4  19       74.58       92.15     15.78 o 
  -8   4  19        1.88        3.00      7.50 o 
  -7   4  19        5.28        3.49      7.50 o 
  -6   4  19      143.76      158.43     18.40 o 
  -5   4  19      136.14      121.68     16.17 o 
  -4   4  19        0.61        0.00      6.03 o 
  -3   4  19      210.39      228.29     25.96 o 
  -2   4  19      134.23      121.22     29.54 o 
  -1   4  19       67.28       61.93     16.42 o 
   0   4  19      258.87      220.08     25.92 o 
   1   4  19       14.18       16.63     12.62 o 
   2   4  19       11.48        7.19     10.70 o 
   3   4  19      216.22      167.91     23.89 o 
   4   4  19        1.37        5.76      8.53 o 
   5   4  19      156.15      198.18     20.44 o 
   6   4  19       29.45       10.28      9.33 o 
   7   4  19        9.05        8.68      8.02 o 
   8   4  19       66.07       76.03     12.84 o 
   9   4  19        3.00       10.80      8.14 o 
  10   4  19        0.14        7.93      7.87 o 
  11   4  19        4.33       22.14     10.04 o 
 -10   5  19       12.61       12.97     10.19 o 
  -9   5  19       65.24       78.13     15.52 o 
  -8   5  19       11.75       17.62      9.78 o 
  -7   5  19       32.47       27.88     10.60 o 
  -6   5  19        3.34        5.04      8.26 o 
  -5   5  19       23.59       16.09     12.96 o 
  -4   5  19        2.70        0.00      9.78 o 
  -3   5  19       10.70        8.01     10.93 o 
  -2   5  19        0.26        0.46      9.93 o 
  -1   5  19       21.97       10.26     11.51 o 
   0   5  19       17.46       34.63     13.77 o 
   1   5  19       20.60       13.57     11.74 o 
   2   5  19       18.12       30.94     13.58 o 
   3   5  19       43.06       39.35     14.99 o 
   4   5  19        4.86        1.40     10.04 o 
   5   5  19       41.14       47.93     13.01 o 
   6   5  19       24.59       51.03     12.94 o 
   7   5  19        5.65       17.04      9.82 o 
   8   5  19        2.18       14.50      9.91 o 
   9   5  19        0.01        8.04      9.59 o 
  -7   6  19        2.65       15.68     10.19 o 
  -6   6  19        2.64        1.65      9.47 o 
  -5   6  19        0.26        0.00      8.90 o 
  -4   6  19        1.14        8.37      9.88 o 
  -3   6  19        4.82       11.38      9.71 o 
  -2   6  19        9.45       15.47     11.33 o 
  -1   6  19        4.52       14.76     11.57 o 
   0   6  19      119.25      120.45     22.70 o 
   1   6  19        4.49       17.01     11.71 o 
   2   6  19        3.87       20.96     11.68 o 
   3   6  19       10.66       16.23     11.33 o 
   4   6  19        0.87       11.90      9.30 o 
   5   6  19        6.07        4.40      8.96 o 
 -14   0  20       14.49       33.84     17.78 o 
 -12   0  20        0.05       20.65     16.63 o 
 -10   0  20       32.49       59.08     22.37 o 
  -8   0  20       14.13       20.65     17.21 o 
  -6   0  20      195.19      192.73     33.27 o 
  -4   0  20      378.29      427.32     40.15 o 
  -2   0  20      187.45      231.06     20.27 o 
   0   0  20      293.82      341.36     23.72 o 
   2   0  20       84.87       77.51     12.32 o 
   4   0  20        0.61        0.00      9.07 o 
   6   0  20      355.33      385.02     29.35 o 
   8   0  20      220.75      178.37     25.54 o 
  10   0  20        1.65        0.00      9.22 o 
  12   0  20        0.43        3.73     10.04 o 
 -14   1  20        9.86       17.24     10.89 o 
 -13   1  20       54.46       40.68     14.36 o 
 -12   1  20       88.86       62.40     21.22 o 
 -11   1  20       47.60       42.05     14.70 o 
 -10   1  20       52.44       59.89     16.09 o 
  -9   1  20      181.88      200.08     25.54 o 
  -8   1  20       34.53       38.23     13.77 o 
  -7   1  20        4.02        5.82      8.49 o 
  -6   1  20        6.31       15.22      9.63 o 
  -5   1  20       61.33       83.86     16.83 o 
  -4   1  20       25.43       10.50      6.77 o 
  -3   1  20        5.68        4.34      6.36 o 
  -2   1  20      129.40      142.72     15.31 o 
  -1   1  20        1.54       10.17      4.46 o 
   0   1  20      118.93      129.78     12.51 o 
   1   1  20       23.06       27.69      6.68 o 
   2   1  20      161.41      136.52     13.53 o 
   3   1  20       11.77       10.09      4.97 o 
   4   1  20       40.11       43.58      8.49 o 
   5   1  20       70.95       95.55     11.79 o 
   6   1  20        8.46        9.22      7.87 o 
   7   1  20        4.10        7.31      7.67 o 
   8   1  20      223.78      213.74     19.26 o 
   9   1  20        0.23        0.00      7.33 o 
  10   1  20       64.93       77.03     13.32 o 
  11   1  20        0.33        0.00      7.37 o 
  12   1  20       22.57       38.48      9.96 o 
  13   1  20       21.24       17.23      8.57 o 
 -14   2  20       19.53       37.14     14.18 o 
 -13   2  20        0.77        3.10      9.07 o 
 -12   2  20        0.66        3.29     10.86 o 
 -11   2  20       11.66       12.14     11.16 o 
 -10   2  20       17.46       20.78     12.33 o 
  -9   2  20       55.09       62.95     16.61 o 
  -8   2  20      202.83      215.02     25.55 o 
  -7   2  20        0.86        5.39      9.07 o 
  -6   2  20       93.38       85.90     14.30 o 
  -5   2  20       13.92       13.28      7.73 o 
  -4   2  20       25.16       44.10     10.66 o 
  -3   2  20       93.03      110.23     14.35 o 
  -2   2  20       73.67       66.30     30.75 o 
  -1   2  20        5.53        2.55      6.81 o 
   0   2  20        5.77        6.12      8.96 o 
   1   2  20     1366.36     1264.18     48.10 o 
   2   2  20      556.54      496.71     21.43 o 
   3   2  20      572.78      546.02     39.24 o 
   4   2  20       17.77       31.56      8.57 o 
   5   2  20        1.82        0.00      6.57 o 
   6   2  20      101.25       73.36     24.22 o 
   7   2  20       42.01       46.92     10.92 o 
   8   2  20       18.51       30.47      9.79 o 
   9   2  20       14.62        9.90      7.89 o 
  10   2  20       14.58       18.75      9.04 o 
  11   2  20        1.59        2.06      7.87 o 
  12   2  20        0.07       14.00      7.22 o 
 -13   3  20       37.11       37.17     16.92 o 
 -12   3  20        0.86        0.00      8.25 o 
 -11   3  20        0.13        4.91     10.75 o 
 -10   3  20       38.11       35.63     14.70 o 
  -9   3  20       43.95       69.30     17.43 o 
  -8   3  20        9.97        7.17     10.14 o 
  -7   3  20       30.65       22.04      9.72 o 
  -6   3  20        1.43        3.46      9.19 o 
  -5   3  20       99.59      106.95     15.09 o 
  -4   3  20        0.86        2.12      6.58 o 
  -3   3  20       84.37       64.78     11.71 o 
  -2   3  20       19.39        3.37      9.47 o 
  -1   3  20       36.53       25.06     11.51 o 
   0   3  20      330.15      283.01     26.28 o 
   1   3  20       28.16       21.66     11.74 o 
   2   3  20        3.30        4.59      9.47 o 
   3   3  20       10.91       19.40      9.59 o 
   4   3  20      580.18      524.97     22.86 o 
   5   3  20       30.92       27.61      9.03 o 
   6   3  20        1.05        0.00      6.87 o 
   7   3  20        8.02       11.89      7.89 o 
   8   3  20        1.41        7.18      7.99 o 
   9   3  20        0.44        3.23      7.11 o 
  10   3  20        4.84        1.86      7.59 o 
  11   3  20       14.15       22.02      8.27 o 
 -11   4  20        3.51        4.90      9.93 o 
 -10   4  20       14.40       24.96     13.47 o 
  -9   4  20       75.36       82.98     15.50 o 
  -8   4  20       53.80       60.67     13.61 o 
  -7   4  20        0.38        0.00      8.05 o 
  -6   4  20       10.73       28.08     10.39 o 
  -5   4  20        9.13       21.14      9.36 o 
  -4   4  20        4.48       15.49     11.76 o 
  -3   4  20       53.10       46.27     15.11 o 
  -2   4  20        0.71        2.35     10.05 o 
  -1   4  20      105.13      108.43     20.24 o 
   0   4  20       38.33       34.24     13.55 o 
   1   4  20       17.23       16.74     12.13 o 
   2   4  20      123.26      106.51     28.11 o 
   3   4  20       49.70       38.26     13.77 o 
   4   4  20        9.09        6.49      8.91 o 
   5   4  20       17.09       33.44     11.28 o 
   6   4  20       29.05       45.14     13.08 o 
   7   4  20        0.18        7.51      9.11 o 
   8   4  20        0.90        0.38      7.25 o 
   9   4  20       28.65       31.33     10.12 o 
  10   4  20        3.87       21.29     10.09 o 
  -9   5  20       52.13       51.52     13.13 o 
  -8   5  20       10.46       13.68      9.40 o 
  -7   5  20       28.23       25.74     10.88 o 
  -6   5  20        0.71        7.83     10.34 o 
  -5   5  20       15.08        2.97     10.29 o 
  -4   5  20       27.65       31.68     13.99 o 
  -3   5  20        2.79        3.15      9.51 o 
  -2   5  20       70.68       77.29     18.29 o 
  -1   5  20       55.10       37.76     13.92 o 
   0   5  20       49.31       41.74     15.16 o 
   1   5  20       15.67       15.30     11.30 o 
   2   5  20        6.37       19.92     11.71 o 
   3   5  20       26.34       16.82     11.51 o 
   4   5  20        1.42        0.73      9.52 o 
   5   5  20        5.11       22.74     11.99 o 
   6   5  20        5.32       12.61      8.64 o 
   7   5  20        0.55        0.00      7.44 o 
  -5   6  20       22.32       22.98     11.55 o 
  -4   6  20       55.29       51.05     15.20 o 
  -3   6  20       13.01       18.64     10.14 o 
  -2   6  20        0.07        2.27      9.71 o 
  -1   6  20        6.07        0.00     12.62 o 
   0   6  20       13.02       13.77     15.49 o 
   1   6  20       17.39       15.56     10.52 o 
   2   6  20        1.54       14.08      9.93 o 
   3   6  20        7.14       13.04      9.07 o 
 -13   0  21       13.47        8.03     12.62 o 
 -11   0  21      317.41      368.24     44.17 o 
  -9   0  21       33.50       82.60     25.81 o 
  -7   0  21      232.18      267.29     39.00 o 
  -5   0  21      728.75      755.42     54.49 o 
  -3   0  21       55.72       93.49     24.66 o 
  -1   0  21        5.94       13.89      8.71 o 
   1   0  21        4.70        0.00      5.64 o 
   3   0  21       13.78       21.51     11.76 o 
   5   0  21      242.24      195.61     25.14 o 
   7   0  21        0.52        3.81     17.21 o 
   9   0  21       10.77       18.09     13.09 o 
  11   0  21       12.78       21.26     12.09 o 
 -13   1  21        7.29       19.62     14.34 o 
 -12   1  21       67.52       79.65     18.86 o 
 -11   1  21       21.73       12.65     12.33 o 
 -10   1  21       12.25       20.24     11.10 o 
  -9   1  21        0.25        7.36     10.12 o 
  -8   1  21        8.95       11.47     16.06 o 
  -7   1  21       18.75       10.32      9.93 o 
  -6   1  21        6.06       19.22     10.95 o 
  -5   1  21       89.32       82.33     18.64 o 
  -4   1  21       97.89      105.26     18.45 o 
  -3   1  21        3.25        1.83      6.40 o 
  -2   1  21       13.01       16.42      7.75 o 
  -1   1  21       11.90        9.11      5.66 o 
   0   1  21       33.66       44.85      9.02 o 
   1   1  21       42.74       57.71     11.79 o 
   2   1  21       42.70       48.72      9.62 o 
   3   1  21      123.59       66.28     29.96 o 
   4   1  21       13.89        8.68      7.42 o 
   5   1  21      326.02      335.30     19.78 o 
   6   1  21       63.81       68.62     12.48 o 
   7   1  21        0.04        0.00      6.44 o 
   8   1  21       42.34       37.26     10.64 o 
   9   1  21        7.58        9.67      8.60 o 
  10   1  21        4.32        5.85      7.78 o 
  11   1  21       60.81       62.38     12.62 o 
  12   1  21        3.35        5.27      6.95 o 
 -13   2  21        0.07        8.29      9.47 o 
 -12   2  21        4.59       13.26     10.93 o 
 -11   2  21       12.95       32.79     14.13 o 
 -10   2  21       37.84       21.03     12.09 o 
  -9   2  21      147.51      142.91     23.11 o 
  -8   2  21       17.20       18.70     11.27 o 
  -7   2  21      156.26      160.79     23.70 o 
  -6   2  21        0.08        4.22      9.12 o 
  -5   2  21      242.83      253.31     20.75 o 
  -4   2  21       79.18       86.20     13.76 o 
  -3   2  21       15.05       18.74      7.84 o 
  -2   2  21      148.63      126.88     26.88 o 
  -1   2  21      260.81      262.32     26.14 o 
   0   2  21       12.33       16.10     11.33 o 
   1   2  21      191.18      183.51     23.26 o 
   2   2  21        2.16        0.00      6.65 o 
   3   2  21      386.13      371.32     19.52 o 
   4   2  21        9.90       11.48      7.65 o 
   5   2  21       45.39       30.87      9.10 o 
   6   2  21       61.23       38.96     12.25 o 
   7   2  21       10.86        6.85      7.76 o 
   8   2  21        5.43       11.76      8.26 o 
   9   2  21        4.61        3.83      8.18 o 
  10   2  21       12.26        8.70      8.03 o 
  11   2  21        3.08        7.37      6.98 o 
 -12   3  21       23.98       31.48     12.49 o 
 -11   3  21        8.50        9.76     10.47 o 
 -10   3  21       99.26       96.64     20.67 o 
  -9   3  21       12.00        8.96     11.16 o 
  -8   3  21        1.38        0.00      8.80 o 
  -7   3  21       37.14       47.62     14.13 o 
  -6   3  21        2.02       10.15      8.45 o 
  -5   3  21       90.59      100.95     15.66 o 
  -4   3  21       10.54        8.31      8.47 o 
  -3   3  21        9.41       13.70      7.98 o 
  -2   3  21       23.71       41.59     14.20 o 
  -1   3  21       13.96        7.17      8.92 o 
   0   3  21        1.93        8.15     13.19 o 
   1   3  21      105.75      135.23     21.39 o 
   2   3  21       48.33       41.33     14.04 o 
   3   3  21        3.48        0.00      7.66 o 
   4   3  21        2.20        8.99      8.86 o 
   5   3  21       68.16       78.09     12.43 o 
   6   3  21       14.81       14.03      8.70 o 
   7   3  21       69.63       87.27     14.05 o 
   8   3  21       27.73       29.38     11.07 o 
   9   3  21       10.82       25.10     10.99 o 
  10   3  21       31.76       58.68     11.95 o 
 -10   4  21        4.33       20.97     11.55 o 
  -9   4  21        0.08        3.06      9.07 o 
  -8   4  21        1.44        0.00      7.56 o 
  -7   4  21        0.80        9.31      9.26 o 
  -6   4  21       13.60        0.00      7.06 o 
  -5   4  21        7.30       12.90      8.64 o 
  -4   4  21        1.81        0.92      9.88 o 
  -3   4  21       12.43        0.00      9.71 o 
  -2   4  21       58.15       52.94     15.57 o 
  -1   4  21        7.60        2.86     10.74 o 
   0   4  21       19.27       10.90     11.43 o 
   1   4  21       90.52       77.74     18.64 o 
   2   4  21       24.50       29.31     13.31 o 
   3   4  21       41.25       20.62     11.99 o 
   4   4  21        3.62        4.46     10.52 o 
   5   4  21        6.60       12.83      9.85 o 
   6   4  21       55.30       67.44     15.33 o 
   7   4  21        0.00        0.00      7.98 o 
   8   4  21       12.15       21.62     10.18 o 
  -7   5  21        2.61        0.00      8.05 o 
  -6   5  21       15.06        6.49     10.61 o 
  -5   5  21       54.74       46.74     15.61 o 
  -4   5  21        1.44        0.00      8.90 o 
  -3   5  21       23.22       29.24     13.58 o 
  -2   5  21        0.01        0.00     12.91 o 
  -1   5  21        3.45       12.41     11.55 o 
   0   5  21        1.83        2.82      9.47 o 
   1   5  21       10.06        6.91     10.89 o 
   2   5  21        6.23       18.24     11.43 o 
   3   5  21        3.57        2.92      9.30 o 
   4   5  21        1.01        0.00      8.90 o 
   5   5  21       18.27       37.63     16.06 o 
   6   5  21        2.87        0.00      8.66 o 
 -12   0  22        8.34        0.00     13.19 o 
 -10   0  22       19.36       13.77     15.49 o 
  -8   0  22      229.64      278.19     41.87 o 
  -6   0  22      355.44      368.24     40.72 o 
  -4   0  22      651.06      659.05     51.05 o 
  -2   0  22       83.07      107.83     26.96 o 
   0   0  22       44.15       59.85     13.95 o 
   2   0  22      266.03      286.79     38.43 o 
   4   0  22      302.36      297.46     27.76 o 
   6   0  22       10.40       24.95     14.60 o 
   8   0  22       21.00       25.95     18.93 o 
  10   0  22       29.08       39.54     15.11 o 
 -12   1  22        2.20        9.84      9.88 o 
 -11   1  22       94.53      108.38     20.95 o 
 -10   1  22       32.16       41.16     14.88 o 
  -9   1  22       43.22       46.17     15.01 o 
  -8   1  22       88.62      107.80     20.46 o 
  -7   1  22      364.90      288.38     29.40 o 
  -6   1  22       67.61       76.58     17.78 o 
  -5   1  22      202.27      244.27     26.14 o 
  -4   1  22        5.41        0.00      8.90 o 
  -3   1  22       28.10       25.92      8.81 o 
  -2   1  22       87.06       95.46     14.44 o 
  -1   1  22       12.74       11.81      6.81 o 
   0   1  22        0.21        2.52      6.79 o 
   1   1  22       13.35        7.97      7.95 o 
   2   1  22        0.38        0.00      6.21 o 
   3   1  22       17.65        8.23      9.46 o 
   4   1  22      294.73      288.62     23.44 o 
   5   1  22        5.02        2.37      7.53 o 
   6   1  22        1.68        5.59      7.97 o 
   7   1  22        4.58        2.62      7.47 o 
   8   1  22        6.08       11.51      9.01 o 
   9   1  22       24.98       18.72     11.51 o 
  10   1  22        0.17       11.94      7.62 o 
  11   1  22       19.62       31.97      9.43 o 
 -12   2  22        9.73       11.69     10.45 o 
 -11   2  22       20.84       27.40     12.54 o 
 -10   2  22        3.54        4.14      9.88 o 
  -9   2  22        0.32        7.16      9.30 o 
  -8   2  22        0.16        9.36     10.05 o 
  -7   2  22        3.18        3.12     13.19 o 
  -6   2  22        0.10        7.39      9.93 o 
  -5   2  22        9.63       10.59     10.45 o 
  -4   2  22      176.42      185.32     19.17 o 
  -3   2  22       35.07       55.26     12.28 o 
  -2   2  22        0.00        0.40      7.04 o 
  -1   2  22        0.05        0.00      7.67 o 
   0   2  22      220.05      217.30     24.73 o 
   1   2  22       13.50       12.00      9.93 o 
   2   2  22       97.62      112.00     16.02 o 
   3   2  22        5.77        5.37      7.23 o 
   4   2  22       20.05       19.56      8.56 o 
   5   2  22        0.38        3.76      7.00 o 
   6   2  22       61.02       67.28     14.71 o 
   7   2  22        4.55        9.50      8.32 o 
   8   2  22        1.78        0.24      7.40 o 
   9   2  22        6.10        6.60      6.78 o 
  10   2  22       50.17       60.81     11.50 o 
 -11   3  22       20.84       23.54     12.95 o 
 -10   3  22        0.56        5.54      9.63 o 
  -9   3  22       24.36       21.80     12.17 o 
  -8   3  22        4.07        3.66      9.47 o 
  -7   3  22       42.41       40.44     14.60 o 
  -6   3  22       20.06       22.15     10.12 o 
  -5   3  22        0.24        5.53      7.99 o 
  -4   3  22        0.02        0.82      7.32 o 
  -3   3  22        1.07        0.00      9.07 o 
  -2   3  22        2.04        1.88      9.71 o 
  -1   3  22        8.24        5.58     10.34 o 
   0   3  22       10.37        0.00      8.66 o 
   1   3  22        4.04        5.82     10.93 o 
   2   3  22       97.72      104.21     24.95 o 
   3   3  22       26.08       45.10     14.99 o 
   4   3  22        3.86        4.85      8.98 o 
   5   3  22        0.62        3.50      9.03 o 
   6   3  22       20.53       25.40      9.31 o 
   7   3  22        0.05        4.06      9.10 o 
   8   3  22        1.35        1.41      8.41 o 
   9   3  22       13.36       21.94     10.47 o 
  -9   4  22       23.67       46.79     14.80 o 
  -8   4  22       17.06       12.91     11.36 o 
  -7   4  22       10.88       12.28      9.27 o 
  -6   4  22       29.55       40.16     12.34 o 
  -5   4  22        5.85       19.54     11.29 o 
  -4   4  22       67.35       63.09     17.38 o 
  -3   4  22       63.66       51.62     16.63 o 
  -2   4  22       86.17       97.33     20.67 o 
  -1   4  22        0.08        0.26     10.34 o 
   0   4  22       64.02       63.04     17.22 o 
   1   4  22        0.20        5.53      9.93 o 
   2   4  22        0.04        0.00      9.07 o 
   3   4  22        2.00        5.65     11.01 o 
   4   4  22        0.15        0.98      9.93 o 
   5   4  22        2.05        8.73     10.89 o 
   6   4  22        1.63        1.28      8.73 o 
   7   4  22        7.16       10.68      9.86 o 
  -5   5  22        2.65        6.09     10.52 o 
  -4   5  22       11.74       43.20     14.19 o 
  -3   5  22        3.49        0.09      9.88 o 
  -2   5  22        6.91        0.00      9.30 o 
  -1   5  22        3.57       14.31     10.52 o 
   0   5  22        8.41       18.62     12.09 o 
   1   5  22       13.69       17.58     11.43 o 
   2   5  22        0.55        4.88      8.92 o 
   3   5  22        6.20       19.84     10.93 o 
 -11   0  23        7.26        0.00     12.05 o 
  -9   0  23       18.48       37.28     21.22 o 
  -7   0  23      244.90      246.64     40.15 o 
  -5   0  23      582.59      500.17     48.18 o 
  -3   0  23       41.53       88.33     24.09 o 
  -1   0  23       25.09       35.56     17.78 o 
   1   0  23      122.88       71.65     41.01 o 
   3   0  23      135.49      114.14     29.25 o 
   5   0  23      266.14      261.14     29.19 o 
   7   0  23       88.52       70.24     18.29 o 
   9   0  23        3.16       14.34     11.76 o 
 -11   1  23        1.57        1.75      9.30 o 
 -10   1  23       28.13       30.35     12.77 o 
  -9   1  23        0.00        0.00      8.26 o 
  -8   1  23       19.41       21.26     11.84 o 
  -7   1  23        0.28        1.92      9.30 o 
  -6   1  23       31.92       52.57     16.35 o 
  -5   1  23      419.10      493.23     53.63 o 
  -4   1  23        5.81       15.20      9.73 o 
  -3   1  23       53.74       59.08     15.82 o 
  -2   1  23       42.21       46.56     11.53 o 
  -1   1  23       31.02       18.51     16.46 o 
   0   1  23       62.92       76.42     16.65 o 
   1   1  23       11.33        5.00     11.18 o 
   2   1  23        1.70        6.11      8.56 o 
   3   1  23        4.88        4.16      8.78 o 
   4   1  23        0.45        0.00      8.52 o 
   5   1  23       60.40       64.92     14.90 o 
   6   1  23        2.22        2.87      7.35 o 
   7   1  23        6.98        8.17      8.34 o 
   8   1  23       23.38       18.51      8.92 o 
   9   1  23        1.71        9.77      8.09 o 
 -11   2  23       25.73       38.69     13.31 o 
 -10   2  23       16.36        7.17     10.14 o 
  -9   2  23        0.07        0.00      8.49 o 
  -8   2  23      159.25      144.57     23.60 o 
  -7   2  23       20.33       29.25     13.79 o 
  -6   2  23       68.93       78.44     18.20 o 
  -5   2  23      132.26      166.85     23.72 o 
  -4   2  23        7.07        0.00      8.66 o 
  -3   2  23       11.22       13.88      9.16 o 
  -2   2  23        0.26        0.00      8.40 o 
  -1   2  23       35.33       24.28     12.40 o 
   0   2  23       32.63       51.87     15.27 o 
   1   2  23        8.41        0.56     15.20 o 
   2   2  23       11.68        9.77     11.74 o 
   3   2  23       20.08       27.69     10.70 o 
   4   2  23       25.87       18.20      9.07 o 
   5   2  23      104.23       88.06     16.33 o 
   6   2  23        1.33        9.71      9.70 o 
   7   2  23        0.00        2.45      9.13 o 
   8   2  23       26.02       28.47      9.13 o 
   9   2  23       19.93       26.39      9.64 o 
  -9   3  23        6.41       15.07     14.34 o 
  -8   3  23       17.40       22.77     12.25 o 
  -7   3  23        7.17        8.20     10.29 o 
  -6   3  23        2.27        0.00      8.91 o 
  -5   3  23        4.98        1.62      8.79 o 
  -4   3  23       75.49       72.33     17.64 o 
  -3   3  23       17.26        3.63     10.75 o 
  -2   3  23       25.29       15.35     12.33 o 
  -1   3  23        0.39        4.81     10.18 o 
   0   3  23       28.37       31.77     14.36 o 
   1   3  23        2.32        4.64     10.52 o 
   2   3  23        4.12        9.18     11.36 o 
   3   3  23       11.82        8.28     21.80 o 
   4   3  23       18.53       15.80     12.37 o 
   5   3  23       10.02        7.78      8.56 o 
   6   3  23       33.59       38.09     11.76 o 
   7   3  23        1.26        4.07      9.78 o 
  -7   4  23       13.31       25.66     13.31 o 
  -6   4  23        1.10        5.16     11.36 o 
  -5   4  23        0.00       11.47     10.89 o 
  -4   4  23        3.36       14.63     11.35 o 
  -3   4  23        6.80        0.00     12.62 o 
  -2   4  23        1.25        0.00      8.96 o 
  -1   4  23       16.09        6.44     11.55 o 
   0   4  23        1.23        0.00      9.22 o 
   1   4  23        8.30        9.02     10.34 o 
   2   4  23        0.07        0.74      9.47 o 
   3   4  23        6.03       28.00     24.09 o 
   4   4  23       26.06       22.17     12.66 o 
   5   4  23        6.05       23.22     12.73 o 
 -10   0  24       48.07       43.59     21.22 o 
  -8   0  24       62.25       84.32     25.81 o 
  -6   0  24      194.62      223.70     39.00 o 
  -4   0  24       15.78       28.68     17.78 o 
  -2   0  24       89.59       75.71     24.66 o 
   0   0  24       23.27       16.06     14.91 o 
   2   0  24      187.60      189.28     34.99 o 
   4   0  24        2.83        0.00     16.63 o 
   6   0  24        8.97        4.73     11.10 o 
   8   0  24       48.36       45.61     14.88 o 
 -10   1  24       15.75       36.30     13.77 o 
  -9   1  24        0.84       12.74     10.70 o 
  -8   1  24      292.31      281.81     31.38 o 
  -7   1  24       21.62       26.18     13.22 o 
  -6   1  24      124.71      156.88     24.54 o 
  -5   1  24      201.52      183.69     25.15 o 
  -4   1  24       14.32        5.80     14.34 o 
  -3   1  24       54.06       64.82     17.03 o 
  -2   1  24       87.73       94.82     18.64 o 
  -1   1  24       17.62       10.12     11.02 o 
   0   1  24        3.47       14.67     11.15 o 
   1   1  24        5.42        6.80      9.64 o 
   2   1  24       24.80       35.06     10.96 o 
   3   1  24        5.32        0.00      8.42 o 
   4   1  24        5.14        0.00      8.78 o 
   5   1  24        0.21        0.00      8.13 o 
   6   1  24       24.81       19.67      9.61 o 
   7   1  24        0.00        0.00      7.11 o 
   8   1  24       58.07       49.27     11.14 o 
  -9   2  24       15.90       15.12     11.10 o 
  -8   2  24        6.26        5.74     10.74 o 
  -7   2  24        0.48        4.06      9.71 o 
  -6   2  24        0.02        1.57      9.47 o 
  -5   2  24       20.06       30.67     13.99 o 
  -4   2  24        2.96        1.23      8.68 o 
  -3   2  24        0.07        0.57     12.05 o 
  -2   2  24       20.17       32.25     14.33 o 
  -1   2  24       31.03       10.61     11.76 o 
   0   2  24       18.70       14.81     12.33 o 
   1   2  24       35.45       12.97     11.15 o 
   2   2  24        1.64        1.23     10.93 o 
   3   2  24        0.37       17.62     12.13 o 
   4   2  24        1.74        0.04     11.68 o 
   5   2  24        8.57       17.97     11.19 o 
   6   2  24        1.48        2.42      9.13 o 
   7   2  24        0.00        9.23      8.59 o 
  -7   3  24        2.69       10.18     10.34 o 
  -6   3  24        3.72        0.00      7.82 o 
  -5   3  24       18.95       20.65     16.06 o 
  -4   3  24        4.19       10.21     11.45 o 
  -3   3  24       39.60       37.64     15.21 o 
  -2   3  24       69.10       96.86     20.05 o 
  -1   3  24        8.62        6.49     10.04 o 
   0   3  24       50.37       70.84     17.85 o 
   1   3  24        6.24       23.86     12.37 o 
   2   3  24        0.17        0.00     11.01 o 
   3   3  24        0.41        0.00      9.52 o 
   4   3  24        0.86        0.00      9.37 o 
   5   3  24       23.33       24.95     11.76 o 
  -4   4  24        0.21        5.84      9.97 o 
  -3   4  24        0.29        0.00      8.59 o 
  -2   4  24        0.93        0.32      8.96 o 
  -1   4  24       13.80       23.52     10.95 o 
   0   4  24       16.77       45.38     14.18 o 
   1   4  24        1.81        5.41     10.74 o 
   2   4  24       13.01       14.69     11.27 o 
  -7   0  25       12.79       20.08     14.91 o 
  -5   0  25      155.07      269.59     41.87 o 
  -3   0  25        0.24        8.03     16.06 o 
  -1   0  25       92.48      127.34     30.40 o 
   3   0  25       18.63       18.93     18.35 o 
   5   0  25       10.65        2.61     11.99 o 
  -8   1  25       39.30       43.29     15.21 o 
  -7   1  25      110.66      114.69     21.89 o 
  -6   1  25       43.30       47.73     14.77 o 
  -5   1  25       31.74       17.80     12.77 o 
  -4   1  25        3.52       13.08     12.26 o 
  -3   1  25        0.49        0.00      8.54 o 
  -2   1  25        0.19        0.00     12.62 o 
  -1   1  25       15.97       21.80     18.93 o 
   0   1  25       21.65       17.45     12.73 o 
   1   1  25        2.48        7.01     10.86 o 
   2   1  25        2.24       16.06     16.63 o 
   3   1  25       22.91       29.72     14.53 o 
   4   1  25        1.74        0.68      9.17 o 
   5   1  25        0.00        0.00      8.40 o 
   6   1  25       20.30       30.87     12.13 o 
  -7   2  25        3.14        1.66     10.29 o 
  -6   2  25       61.20       76.48     18.13 o 
  -5   2  25       13.96       26.94     12.33 o 
  -4   2  25        0.24        0.00     10.90 o 
  -3   2  25       51.07       51.05     21.80 o 
  -2   2  25        0.28        0.00     10.90 o 
  -1   2  25      137.99      176.78     25.51 o 
   0   2  25       31.12       41.75     14.60 o 
   1   2  25        2.00        1.17     10.93 o 
   2   2  25        8.43       13.33     12.37 o 
   3   2  25       27.65       13.19     17.78 o 
   4   2  25        0.85        1.72     10.90 o 
   5   2  25       13.30        9.26     14.05 o 
  -4   3  25       35.90       48.18     20.08 o 
  -3   3  25        3.60        5.25      9.73 o 
  -2   3  25        2.28        8.74     10.59 o 
  -1   3  25       15.21        7.70     11.51 o 
   0   3  25       53.87       64.14     17.72 o 
   1   3  25       30.31       43.14     15.16 o 
   2   3  25       42.26       30.91     13.51 o 
  -6   0  26      116.62      115.29     30.97 o 
  -4   0  26       65.21       51.62     22.94 o 
  -2   0  26        5.97       11.47     16.06 o 
   4   0  26        6.68        0.00     16.63 o 
  -5   1  26        0.03        5.16     10.70 o 
  -4   1  26       16.28       24.05     16.63 o 
  -3   1  26        0.04        8.60     14.91 o 
  -2   1  26       44.94       58.51     24.09 o 
  -1   1  26        4.28        0.00     13.19 o 
   0   1  26       14.02        4.02     14.91 o 
   1   1  26        9.67       14.91     18.35 o 
   2   1  26        5.63        1.72     14.34 o 
   3   1  26        1.61       16.06     17.21 o 
  -4   2  26       10.69       15.49     16.63 o 
  -3   2  26        4.15        0.00     12.05 o 
  -2   2  26        0.21        9.75     14.91 o 
  -1   2  26        8.77       13.65     11.43 o 
   0   2  26       28.10       29.35     14.04 o 
   1   2  26       27.11       23.52     12.95 o 
                                                 
